# Supplementary material for: A near-infrared spectroscopy routine for unambiguous identification of cryptic ant species
Source: PeerJ. 2015 Sep 15;3:e991. doi: 10.7717/peerj.991 (PMC4699785; doi:10.7717/peerj.991)
Supplement: Data S1 [file peerj-03-991-s006.xlsx]

## Sheet: ReadMe
Column heading	Definition
ID	Individual code
species	species identity
set	Individual was used for creating the model (calibration) or testing the model (validation)

## Sheet: data
ID	species	set	500	501	502	503	504	505	506	507	508	509	510	511	512	513	514	515	516	517	518	519	520	521	522	523	524	525	526	527	528	529	530	531	532	533	534	535	536	537	538	539	540	541	542	543	544	545	546
1	T. alpestre	calibration	0.104401	0.104593	0.104284	0.104261	0.104711	0.104963	0.104366	0.104357	0.104714	0.104992	0.104669	0.104507	0.104749	0.105234	0.104991	0.104715	0.104806	0.105353	0.105334	0.104967	0.104719	0.105257	0.105336	0.105127	0.105184	0.105622	0.105735	0.105501	0.105523	0.105722	0.105916	0.10598	0.105952	0.106291	0.106719	0.1067	0.106657	0.106991	0.107577	0.107561	0.107661	0.108087	0.108721	0.108768	0.108796	0.10905	0.109448
2	T. alpestre	calibration	0.123931	0.123854	0.123481	0.123756	0.124182	0.124236	0.123666	0.123789	0.124187	0.124375	0.123956	0.124012	0.124306	0.124425	0.124335	0.124337	0.124512	0.124762	0.124683	0.124451	0.124313	0.124534	0.124513	0.124479	0.124764	0.124929	0.124839	0.124748	0.125193	0.125425	0.12545	0.12545	0.125667	0.125875	0.125955	0.1259	0.126092	0.126474	0.126852	0.126902	0.127013	0.127345	0.127861	0.128071	0.128259	0.128477	0.128584
3	T. alpestre	calibration	0.0735443	0.0735196	0.0735765	0.0737241	0.0741419	0.0742862	0.0736869	0.0737902	0.0743126	0.0747136	0.0743485	0.0741577	0.074456	0.0750447	0.0746628	0.0744803	0.0748186	0.0753873	0.0752283	0.074851	0.0747673	0.0752338	0.0753622	0.0751603	0.0750077	0.0755465	0.0757409	0.075519	0.0757077	0.075946	0.0760454	0.0759824	0.0760308	0.0764656	0.0768253	0.0764889	0.0765582	0.0769441	0.0773388	0.0772976	0.0774117	0.0777825	0.0782644	0.0783693	0.0783417	0.0784186	0.0787662
4	T. alpestre	calibration	0.0845681	0.084007	0.083964	0.0846531	0.0846835	0.0842895	0.0842701	0.084783	0.0849258	0.0845088	0.0841786	0.0846121	0.084987	0.0846218	0.0841735	0.0844754	0.0850278	0.0847229	0.0845507	0.0847185	0.0850738	0.0850546	0.0847846	0.0846945	0.0850646	0.0850066	0.0849574	0.0850802	0.0852349	0.0853299	0.0853167	0.0852703	0.0855699	0.0857047	0.0857031	0.085849	0.0862446	0.0863773	0.0861801	0.0862788	0.0867406	0.0871198	0.0870628	0.0872237	0.0874767	0.0876946	0.0877787
5	T. alpestre	calibration	0.0782726	0.0777322	0.0774779	0.0782397	0.078544	0.0782347	0.0778011	0.0782626	0.078499	0.0781333	0.0777464	0.0783607	0.0788778	0.0784019	0.0779366	0.0784765	0.0792466	0.0787003	0.0783445	0.0786903	0.0794063	0.0789985	0.0786128	0.0786335	0.0790134	0.0788811	0.0788395	0.079123	0.0795494	0.0795526	0.079322	0.0792366	0.0798265	0.0800117	0.0798833	0.0800709	0.0805818	0.0808024	0.0806092	0.0806311	0.0811745	0.0816505	0.0815192	0.0815082	0.0818897	0.0823746	0.082294
6	T. alpestre	calibration	0.0865225	0.0862099	0.08705	0.0874276	0.0870923	0.0867554	0.0872085	0.0871845	0.086879	0.0866844	0.0870693	0.0874158	0.0872208	0.0865563	0.0870572	0.087548	0.0875346	0.0870729	0.0872972	0.0877195	0.0878426	0.0874322	0.087595	0.088018	0.0880475	0.0876797	0.0878459	0.0884627	0.0885295	0.0881215	0.0879301	0.0883108	0.0885242	0.0883885	0.0883229	0.0888885	0.0892489	0.0891672	0.0889391	0.0895169	0.0901278	0.0902875	0.089931	0.0902571	0.0907088	0.0909113	0.0907291
7	T. alpestre	calibration	0.0816897	0.0808013	0.0811127	0.0822844	0.0818473	0.0807768	0.0810466	0.0821275	0.0821096	0.0810477	0.0811347	0.0819211	0.0821829	0.0813522	0.0812156	0.0818662	0.0824466	0.0818279	0.0818624	0.0823264	0.0826621	0.0821497	0.0819161	0.0822405	0.0828607	0.0824339	0.082286	0.082802	0.0833788	0.0830803	0.0826578	0.0828618	0.0837154	0.0837824	0.083451	0.0838747	0.0845806	0.0846639	0.0841792	0.0845693	0.0853162	0.0857285	0.0854446	0.0856023	0.0861786	0.0866888	0.0864013
8	T. alpestre	calibration	0.13092	0.130952	0.131994	0.132211	0.131759	0.131563	0.132424	0.132476	0.132078	0.131825	0.132361	0.132723	0.132638	0.13228	0.132602	0.132977	0.133042	0.132729	0.13315	0.133555	0.133525	0.133515	0.133746	0.133995	0.133993	0.13399	0.134348	0.134849	0.134793	0.13459	0.134858	0.13568	0.135703	0.135739	0.136133	0.136884	0.137151	0.137125	0.137181	0.137805	0.138252	0.138409	0.138466	0.139035	0.139617	0.139903	0.139832
9	T. alpestre	calibration	0.1224	0.121725	0.122104	0.123253	0.123273	0.122611	0.122559	0.123546	0.12374	0.122919	0.122725	0.123735	0.12436	0.123557	0.123198	0.124012	0.124882	0.124012	0.124022	0.124592	0.125073	0.124871	0.124532	0.124727	0.125692	0.125573	0.125467	0.125849	0.126468	0.126363	0.126081	0.126241	0.126986	0.127135	0.126947	0.127323	0.128199	0.128574	0.128275	0.128386	0.129121	0.129687	0.129438	0.129508	0.130133	0.130834	0.130695
10	T. alpestre	calibration	0.178571	0.178359	0.177932	0.178697	0.178526	0.177969	0.178271	0.178584	0.178726	0.178684	0.178582	0.17884	0.179038	0.178826	0.178588	0.178684	0.178961	0.178975	0.178552	0.178698	0.179477	0.179184	0.179206	0.179536	0.179761	0.179716	0.179347	0.179144	0.179971	0.180126	0.1799	0.179842	0.180147	0.180544	0.180699	0.180436	0.180928	0.181573	0.181885	0.181774	0.182329	0.183013	0.183127	0.1833	0.183735	0.18432	0.184683
11	T. alpestre	calibration	0.140936	0.141093	0.140524	0.141247	0.14126	0.141013	0.14152	0.141632	0.141625	0.141665	0.141704	0.141984	0.142115	0.141843	0.141669	0.141902	0.14232	0.142409	0.142042	0.142191	0.142964	0.142868	0.142953	0.143169	0.143245	0.143518	0.14333	0.143075	0.144006	0.144235	0.144055	0.144055	0.14448	0.144851	0.144975	0.144903	0.145291	0.145861	0.14629	0.146308	0.146883	0.147566	0.147788	0.148241	0.148651	0.14904	0.149622
12	T. alpestre	calibration	0.196876	0.196235	0.196064	0.197023	0.196683	0.195912	0.196402	0.196893	0.196738	0.196144	0.196152	0.196554	0.196584	0.195896	0.195641	0.196145	0.196611	0.195858	0.195466	0.195888	0.196652	0.195999	0.19574	0.196	0.196294	0.195981	0.195526	0.195452	0.196188	0.196072	0.195584	0.195449	0.195979	0.196159	0.195947	0.195839	0.196385	0.196802	0.196731	0.196559	0.197202	0.197802	0.197507	0.197647	0.198182	0.198707	0.19861
13	T. alpestre	calibration	0.0647783	0.0650927	0.0648756	0.0654208	0.0652207	0.0649731	0.0657676	0.0660586	0.066127	0.0662216	0.066421	0.0668047	0.0670065	0.0668867	0.0672823	0.0673917	0.0674222	0.0680025	0.0678586	0.068207	0.0692448	0.0690176	0.0692996	0.0698402	0.0699665	0.0700967	0.0700419	0.0700781	0.0708416	0.0711218	0.0711236	0.0712171	0.0714381	0.0720005	0.072452	0.0722325	0.0725667	0.0732647	0.0739337	0.0740879	0.0747193	0.0753737	0.075511	0.0759688	0.076456	0.0768985	0.0773871
14	T. alpestre	calibration	0.09424	0.0946281	0.0948698	0.0958019	0.095671	0.0953164	0.0960816	0.0962236	0.0963649	0.0967114	0.0968703	0.0971482	0.0972645	0.0971199	0.0975168	0.0979299	0.0982094	0.0984201	0.0984074	0.0988054	0.0996021	0.0995748	0.100029	0.100669	0.100879	0.100959	0.101057	0.101385	0.102154	0.102236	0.10217	0.102489	0.102877	0.103387	0.103805	0.103915	0.104418	0.105062	0.105579	0.105796	0.106371	0.107027	0.107406	0.107977	0.10847	0.108872	0.109363
15	T. alpestre	calibration	0.203556	0.203821	0.203558	0.204071	0.20411	0.203889	0.204021	0.204117	0.20427	0.204425	0.204354	0.204584	0.204761	0.204604	0.204599	0.204778	0.205053	0.205228	0.204805	0.204675	0.205114	0.205162	0.205251	0.205416	0.205611	0.206008	0.205927	0.205706	0.20652	0.20672	0.206558	0.20656	0.207011	0.207442	0.207629	0.207576	0.207919	0.208554	0.20913	0.209052	0.209466	0.210119	0.210509	0.210826	0.211201	0.211674	0.212189
16	T. alpestre	calibration	0.21533	0.214862	0.214117	0.214455	0.214296	0.213793	0.213649	0.21377	0.213802	0.21363	0.21341	0.213475	0.213552	0.213386	0.21315	0.213182	0.213238	0.212828	0.212578	0.212366	0.21216	0.212236	0.212099	0.211978	0.212155	0.212077	0.211897	0.211749	0.211717	0.211656	0.211552	0.211496	0.211821	0.211957	0.211926	0.212024	0.212243	0.212454	0.212567	0.212552	0.212732	0.212995	0.213161	0.213347	0.213555	0.213695	0.213626
17	T. alpestre	calibration	0.0786683	0.0787169	0.0782702	0.0784547	0.0787254	0.0787528	0.0784271	0.0784625	0.0787912	0.0791221	0.0790112	0.0789892	0.079198	0.0795275	0.0794068	0.0792694	0.0793323	0.0796284	0.0798046	0.0797676	0.0796621	0.0799836	0.0799549	0.0797923	0.0799218	0.0802126	0.0804001	0.0804272	0.0804337	0.0805092	0.080616	0.0807317	0.0809523	0.0812153	0.0813869	0.0813626	0.0815026	0.0817878	0.082081	0.082136	0.082222	0.082372	0.0825647	0.0828595	0.0831322	0.0833378	0.083495
18	T. alpestre	calibration	0.130344	0.13037	0.130294	0.130524	0.130589	0.130759	0.131358	0.131452	0.131384	0.131506	0.132062	0.132342	0.132415	0.132512	0.132791	0.132977	0.133009	0.132998	0.133374	0.133745	0.133907	0.134143	0.134231	0.134364	0.134742	0.135003	0.135247	0.135464	0.135545	0.135802	0.136128	0.136417	0.136786	0.137035	0.137269	0.137696	0.138077	0.138244	0.138324	0.13886	0.139241	0.139463	0.139726	0.140299	0.140857	0.14122	0.141377
19	T. alpestre	calibration	0.0937855	0.0938253	0.0930576	0.0940162	0.0938661	0.0932779	0.0937982	0.094111	0.0944223	0.0946035	0.0941016	0.0941768	0.0944519	0.0943957	0.0940789	0.0942936	0.0948211	0.0948831	0.0942967	0.0944133	0.0953903	0.0951667	0.0951406	0.0954127	0.0956854	0.0957613	0.0954521	0.0952154	0.0959848	0.0963544	0.0961793	0.0958297	0.096342	0.0967577	0.0967426	0.0964245	0.0969227	0.0975721	0.0978329	0.0975664	0.0980014	0.0987036	0.0989864	0.0992409	0.0995507	0.0999515	0.100391
20	T. alpestre	calibration	0.126263	0.12628	0.125965	0.12676	0.126555	0.125898	0.126081	0.126561	0.126678	0.126424	0.126475	0.126797	0.126831	0.126365	0.126525	0.126837	0.127032	0.126985	0.126695	0.126776	0.127243	0.127025	0.127228	0.127659	0.127809	0.12764	0.127433	0.127476	0.127991	0.12801	0.127847	0.12789	0.128062	0.128302	0.128463	0.128444	0.128817	0.12925	0.129488	0.129488	0.129996	0.13058	0.130725	0.131042	0.131315	0.131531	0.131821
21	T. alpestre	calibration	0.137299	0.13778	0.138216	0.138557	0.138065	0.137691	0.138538	0.138681	0.138582	0.138636	0.138978	0.139157	0.139034	0.138752	0.139041	0.139408	0.139552	0.13936	0.139262	0.139639	0.14029	0.140058	0.140498	0.141112	0.141031	0.140775	0.140667	0.140877	0.141399	0.141497	0.141418	0.141473	0.141634	0.141932	0.142204	0.142271	0.142556	0.143044	0.143514	0.143517	0.143952	0.144437	0.144508	0.144913	0.145361	0.145682	0.145826
22	T. alpestre	calibration	0.391317	0.391038	0.391001	0.391132	0.391026	0.390728	0.390496	0.390722	0.390478	0.389819	0.389907	0.390134	0.390059	0.389559	0.389273	0.389429	0.389527	0.388818	0.388413	0.388416	0.388574	0.388271	0.38782	0.387592	0.387742	0.387339	0.387102	0.387222	0.387343	0.387175	0.386988	0.387044	0.387357	0.387399	0.38732	0.387565	0.388061	0.3883	0.388206	0.388361	0.388648	0.388825	0.388767	0.388968	0.389402	0.3899	0.39021
23	T. alpestre	calibration	0.29154	0.291145	0.290951	0.292081	0.292265	0.291775	0.291777	0.292589	0.2928	0.292222	0.292093	0.292857	0.293401	0.29298	0.292901	0.293585	0.294288	0.293807	0.293453	0.293745	0.294463	0.294386	0.294022	0.294176	0.2952	0.294903	0.294667	0.295062	0.295746	0.295927	0.295931	0.296224	0.297132	0.297486	0.297416	0.297694	0.298657	0.299245	0.299109	0.299056	0.299874	0.300774	0.300889	0.301012	0.30161	0.302435	0.302723
24	T. alpestre	calibration	0.194881	0.195258	0.195642	0.196115	0.196536	0.19683	0.197004	0.19736	0.197726	0.197995	0.198164	0.198626	0.199161	0.199512	0.199708	0.200058	0.200526	0.200854	0.200775	0.200769	0.201177	0.202038	0.20236	0.202409	0.202729	0.203085	0.203354	0.203603	0.204057	0.204694	0.20514	0.205281	0.205805	0.206331	0.206705	0.20695	0.207562	0.208225	0.208726	0.20911	0.20955	0.21003	0.210498	0.211036	0.211573	0.21214	0.21282
25	T. alpestre	calibration	0.0769693	0.0777384	0.078078	0.077514	0.0774144	0.0779762	0.0787459	0.0785041	0.0780622	0.0781786	0.0793392	0.0793322	0.0789201	0.0791544	0.0799648	0.080048	0.079629	0.0797787	0.0804946	0.0807415	0.0803016	0.0804406	0.0810252	0.0814876	0.0813561	0.0812952	0.0817994	0.0824591	0.0821565	0.0820966	0.0826317	0.0834921	0.0832558	0.0832276	0.0836251	0.0841082	0.0844403	0.0845575	0.084699	0.0855126	0.0859431	0.0860702	0.0863075	0.0870359	0.0874657	0.0875797	0.0879721
26	T. alpestre	calibration	0.0638703	0.0632559	0.0644443	0.0652127	0.0645676	0.063906	0.0650014	0.0659705	0.06553	0.0644415	0.0654913	0.0666714	0.0665688	0.0651586	0.0659966	0.067047	0.0671658	0.0660926	0.0665257	0.0675558	0.0680663	0.0672373	0.0673602	0.0682272	0.0687794	0.0680065	0.0680131	0.0690171	0.0694396	0.0689969	0.068803	0.0695297	0.0701607	0.0699128	0.0695119	0.070217	0.0710825	0.0712716	0.0709478	0.0716419	0.0726694	0.0730423	0.0723702	0.0729483	0.0738649	0.0743178	0.0738074
27	T. alpestre	calibration	0.11662	0.116404	0.116307	0.116934	0.117356	0.117322	0.117018	0.117438	0.117645	0.11746	0.117645	0.118064	0.118219	0.1179	0.117946	0.118252	0.118592	0.118682	0.118423	0.118485	0.118956	0.118827	0.118771	0.119074	0.119673	0.119496	0.119418	0.119746	0.120174	0.120251	0.120197	0.120306	0.120762	0.120893	0.120801	0.120964	0.121535	0.121995	0.122143	0.122308	0.122726	0.123181	0.123423	0.123653	0.12404	0.124434	0.124468
28	T. alpestre	calibration	0.154983	0.154922	0.15483	0.154973	0.154866	0.154653	0.154674	0.154928	0.155235	0.155413	0.155307	0.155267	0.155422	0.155735	0.155875	0.156004	0.156071	0.155972	0.156305	0.156409	0.156128	0.15637	0.15654	0.156607	0.156715	0.156995	0.157187	0.157219	0.157211	0.157484	0.157839	0.158047	0.15803	0.158248	0.158646	0.15894	0.159255	0.159593	0.159927	0.1602	0.160456	0.160751	0.161121	0.161516	0.161868	0.162177	0.162492
29	T. alpestre	calibration	0.391973	0.392126	0.391277	0.390997	0.391144	0.391198	0.390651	0.390123	0.390112	0.390435	0.390219	0.389621	0.389298	0.389555	0.389359	0.389136	0.389067	0.389125	0.388703	0.388124	0.387817	0.388251	0.388336	0.38792	0.387333	0.387517	0.387561	0.387222	0.386941	0.387138	0.387418	0.387404	0.387084	0.387374	0.387924	0.387897	0.387891	0.388139	0.388583	0.388825	0.388774	0.388867	0.389446	0.389864	0.390049	0.390179	0.390584
30	T. alpestre	calibration	0.13892	0.140046	0.139724	0.13858	0.139035	0.140078	0.139787	0.139251	0.139668	0.140799	0.140907	0.140287	0.140227	0.141321	0.141556	0.141172	0.140991	0.141933	0.142547	0.142304	0.141654	0.142466	0.142975	0.142887	0.142603	0.143442	0.144041	0.143896	0.143444	0.144118	0.144921	0.144939	0.144553	0.14496	0.145817	0.146101	0.146032	0.146302	0.147028	0.147475	0.147289	0.147422	0.14858	0.148985	0.148956	0.148995	0.149617
31	T. alpestre	calibration	0.233814	0.233468	0.234644	0.234723	0.234222	0.233857	0.234243	0.234637	0.234169	0.233359	0.234136	0.234481	0.234097	0.233375	0.233471	0.233932	0.234007	0.233065	0.233149	0.233673	0.233892	0.233283	0.23335	0.233831	0.23396	0.233476	0.233278	0.23356	0.233826	0.233681	0.233617	0.233958	0.234217	0.233982	0.233727	0.234199	0.234606	0.234534	0.234233	0.234841	0.235121	0.235027	0.234924	0.235387	0.235821	0.235951	0.235836
32	T. alpestre	calibration	0.154379	0.154496	0.154955	0.154715	0.154468	0.154533	0.154906	0.154511	0.154458	0.155011	0.15538	0.155194	0.154982	0.155177	0.155282	0.155462	0.155536	0.15525	0.155672	0.155977	0.155825	0.156021	0.156181	0.15625	0.156289	0.156467	0.156518	0.156466	0.156597	0.156853	0.157066	0.157132	0.157116	0.157382	0.157783	0.157954	0.157968	0.158113	0.158481	0.158874	0.158992	0.159036	0.159291	0.159752	0.160022	0.160123	0.1604
33	T. alpestre	calibration	0.220185	0.220893	0.221546	0.220288	0.220076	0.22085	0.221339	0.220406	0.219958	0.220595	0.221284	0.22066	0.219782	0.219815	0.22067	0.220443	0.219562	0.219669	0.220147	0.220039	0.219321	0.219527	0.21997	0.220042	0.219494	0.219592	0.220024	0.220226	0.219579	0.219628	0.220162	0.220565	0.220022	0.219896	0.220398	0.221041	0.22081	0.220586	0.220908	0.221596	0.221591	0.221405	0.221779	0.222447	0.222515	0.222183	0.222487
34	T. alpestre	calibration	0.165596	0.16575	0.165449	0.165362	0.165904	0.166463	0.166266	0.166038	0.16643	0.167194	0.16717	0.166988	0.167106	0.167631	0.167805	0.167771	0.167787	0.168107	0.168268	0.168369	0.168597	0.169221	0.169352	0.169203	0.169283	0.169677	0.170019	0.170129	0.170057	0.170569	0.171087	0.171168	0.171335	0.171693	0.172141	0.172481	0.172699	0.173046	0.173594	0.174153	0.17437	0.174522	0.174946	0.175488	0.17567	0.175741	0.176458
35	T. alpestre	calibration	0.113098	0.112947	0.113112	0.113297	0.113261	0.113189	0.113371	0.113659	0.113723	0.113669	0.114054	0.114155	0.114183	0.11437	0.114348	0.114614	0.114934	0.114764	0.114839	0.115126	0.115393	0.11522	0.11533	0.115611	0.115761	0.115922	0.115965	0.115972	0.116203	0.116465	0.116709	0.116936	0.117233	0.117329	0.117409	0.117805	0.118106	0.118294	0.118487	0.118941	0.119293	0.11951	0.119719	0.120293	0.120563	0.120523	0.120707
36	T. alpestre	calibration	0.160271	0.160236	0.160281	0.160235	0.160506	0.160757	0.160561	0.160651	0.16113	0.161666	0.16155	0.161584	0.161913	0.162364	0.162273	0.162375	0.162709	0.162913	0.162901	0.163101	0.163614	0.163933	0.163991	0.164086	0.164489	0.164816	0.164806	0.1647	0.165133	0.165551	0.165753	0.165796	0.16623	0.16661	0.166884	0.167181	0.16748	0.167822	0.168246	0.168779	0.169109	0.169376	0.169773	0.170138	0.170431	0.170769	0.171343
37	T. alpestre	calibration	0.109379	0.109612	0.110282	0.109581	0.109094	0.109373	0.110253	0.109902	0.109426	0.109472	0.109955	0.110043	0.1099	0.109906	0.110415	0.110449	0.110116	0.110122	0.11039	0.110543	0.110453	0.110437	0.110609	0.110763	0.110696	0.110738	0.110908	0.111137	0.111278	0.111079	0.111115	0.111633	0.111685	0.111707	0.111975	0.112561	0.112516	0.112545	0.113022	0.113642	0.114003	0.114149	0.114305	0.114785	0.115186	0.115381	0.115497
38	T. alpestre	calibration	0.0951635	0.094852	0.0950557	0.0954787	0.0949744	0.09457	0.0956018	0.0962198	0.0960526	0.0955217	0.0957448	0.0963025	0.0965051	0.0961534	0.0966855	0.0971388	0.0972438	0.0971734	0.0971709	0.0974984	0.0979907	0.0977776	0.0978276	0.0981742	0.0985149	0.0984591	0.0984008	0.0985733	0.0989991	0.0990563	0.0991357	0.0995583	0.100013	0.100202	0.10027	0.100559	0.10105	0.10131	0.101339	0.101793	0.102541	0.103039	0.102937	0.103111	0.103699	0.104328	0.104298
39	T. alpestre	calibration	0.137005	0.136108	0.135852	0.137092	0.137009	0.136215	0.136413	0.137499	0.137801	0.137128	0.136972	0.137766	0.138272	0.13768	0.137495	0.138201	0.13897	0.138442	0.137897	0.138332	0.139517	0.139337	0.138878	0.138941	0.139805	0.139747	0.139374	0.139437	0.140595	0.140769	0.140396	0.140335	0.141336	0.141717	0.141432	0.14131	0.142079	0.14268	0.142704	0.142897	0.143774	0.144615	0.144672	0.144569	0.14511	0.145927	0.145809
40	T. alpestre	calibration	0.0800227	0.0799213	0.0789255	0.0797235	0.0803133	0.0800799	0.0792467	0.0797538	0.0804033	0.0804073	0.0796929	0.0802073	0.0810451	0.0810794	0.0803903	0.0805425	0.0813252	0.0815143	0.0809147	0.0806926	0.0812832	0.0817357	0.0815357	0.0813181	0.0818134	0.0823631	0.0822151	0.081768	0.0823641	0.0829573	0.0829074	0.0823065	0.082864	0.0835098	0.0837021	0.0833626	0.0839182	0.084515	0.0846164	0.0844335	0.0847944	0.0853957	0.0856939	0.085605	0.0858684	0.0864719	0.086783
41	T. alpestre	calibration	0.0857822	0.0860145	0.0851084	0.085318	0.086178	0.0865253	0.0854709	0.0854169	0.0860656	0.086538	0.0856199	0.0857291	0.086501	0.0869957	0.0864904	0.086182	0.0865456	0.0874057	0.0869726	0.0864393	0.0866715	0.0875031	0.0873502	0.0868915	0.0872346	0.0878665	0.0879601	0.0875845	0.0876097	0.0882306	0.0884444	0.0878599	0.0881587	0.0888419	0.0892192	0.0887437	0.0888395	0.0892884	0.0896568	0.0894351	0.0896377	0.0903038	0.0910248	0.0908393	0.0907913	0.0912512	0.0919248
42	T. alpestre	calibration	0.168696	0.168604	0.167159	0.167699	0.168371	0.168278	0.167243	0.167186	0.16785	0.168271	0.166997	0.167189	0.168023	0.168154	0.167363	0.167196	0.167759	0.168207	0.16744	0.166899	0.167261	0.16752	0.167128	0.166754	0.167174	0.167734	0.167513	0.166883	0.167289	0.167622	0.167431	0.166855	0.167153	0.167673	0.167851	0.167388	0.167618	0.16807	0.168229	0.167755	0.167962	0.168604	0.169004	0.168701	0.16868	0.169147	0.169606
43	T. alpestre	calibration	0.185381	0.185071	0.18572	0.186036	0.18568	0.185381	0.185976	0.186318	0.185844	0.185106	0.185723	0.186503	0.18636	0.185229	0.185899	0.186608	0.186613	0.185954	0.186083	0.186431	0.18645	0.185991	0.186032	0.186498	0.186891	0.186484	0.186486	0.187064	0.187374	0.186972	0.186819	0.187484	0.187963	0.18779	0.187553	0.188181	0.188828	0.188956	0.188728	0.189226	0.1899	0.190229	0.190034	0.19049	0.191055	0.191381	0.191364
44	T. alpestre	calibration	0.164414	0.16439	0.165104	0.165238	0.165071	0.165081	0.165656	0.1661	0.165856	0.165376	0.166109	0.166485	0.166449	0.166375	0.16688	0.167373	0.167484	0.167126	0.167458	0.167871	0.167951	0.167932	0.168072	0.168402	0.168779	0.168666	0.168727	0.169111	0.169451	0.169498	0.169685	0.170243	0.170596	0.170718	0.170818	0.171189	0.171681	0.171886	0.171896	0.172536	0.173098	0.17343	0.17363	0.174136	0.174569	0.174865	0.175224
45	T. alpestre	calibration	0.157943	0.157625	0.157199	0.157982	0.158066	0.157548	0.157315	0.158175	0.158453	0.15788	0.157845	0.158495	0.158986	0.158721	0.158434	0.158873	0.159501	0.159198	0.158879	0.15902	0.159544	0.159592	0.159336	0.159424	0.160224	0.160083	0.159911	0.160165	0.160739	0.160759	0.160614	0.160782	0.161375	0.16161	0.161432	0.16126	0.162097	0.162744	0.162679	0.162611	0.163167	0.163827	0.163983	0.164116	0.164562	0.165132	0.165259
46	T. alpestre	calibration	0.130768	0.130871	0.130519	0.131379	0.131356	0.130968	0.131422	0.131943	0.132122	0.132044	0.132289	0.132643	0.132761	0.132524	0.132486	0.132956	0.133496	0.133362	0.133238	0.133499	0.134027	0.133945	0.134291	0.134775	0.134856	0.134806	0.134863	0.135172	0.135742	0.135749	0.13552	0.135524	0.136015	0.136551	0.136824	0.136737	0.137203	0.137789	0.138154	0.138259	0.138698	0.139202	0.139449	0.139987	0.140466	0.140811	0.141164
47	T. alpestre	calibration	0.180628	0.180676	0.180467	0.180908	0.180638	0.180307	0.180935	0.181145	0.180992	0.180808	0.181092	0.181317	0.181218	0.18084	0.180915	0.181164	0.181284	0.181048	0.181023	0.181374	0.18183	0.181457	0.181664	0.182111	0.182094	0.181924	0.181736	0.181774	0.182328	0.182336	0.182216	0.182375	0.182437	0.182647	0.182936	0.183132	0.183508	0.183876	0.184127	0.184316	0.184761	0.185191	0.185346	0.185691	0.186048	0.18635	0.186627
48	T. alpestre	calibration	0.0960079	0.0960657	0.0955343	0.0964322	0.0965101	0.0962075	0.0966757	0.0971288	0.0973669	0.0974053	0.0974512	0.097832	0.0982228	0.0982729	0.0979117	0.0980981	0.0986858	0.0989079	0.0986346	0.0989163	0.0998569	0.0997949	0.100027	0.100449	0.100649	0.100913	0.100866	0.100806	0.101572	0.101912	0.101826	0.101688	0.102187	0.102707	0.102906	0.102725	0.103074	0.103805	0.104428	0.104094	0.104681	0.105514	0.105619	0.105953	0.106357	0.106767	0.107191
49	T. alpestre	calibration	0.156473	0.157031	0.156685	0.156646	0.156644	0.156773	0.157093	0.156867	0.156918	0.157341	0.157368	0.157018	0.156866	0.157216	0.157209	0.157098	0.157169	0.157605	0.157448	0.157354	0.157671	0.157955	0.158185	0.158145	0.157824	0.158358	0.158447	0.158138	0.158707	0.159041	0.159027	0.158825	0.158689	0.159232	0.159849	0.159584	0.159756	0.160414	0.161162	0.161155	0.161517	0.162115	0.162541	0.162808	0.163061	0.163457	0.164089
50	T. alpestre	calibration	0.168049	0.168269	0.167421	0.16764	0.167606	0.167442	0.167604	0.167489	0.167358	0.167272	0.167036	0.16698	0.166904	0.166673	0.166691	0.166629	0.166562	0.166704	0.166235	0.166003	0.166298	0.166185	0.16625	0.166264	0.165965	0.166107	0.166003	0.165717	0.165999	0.166187	0.165933	0.16534	0.165434	0.165914	0.166176	0.165681	0.165702	0.166175	0.16665	0.166313	0.166409	0.166805	0.167064	0.16725	0.167407	0.167612	0.167925
51	T. alpestre	calibration	0.0713495	0.0713724	0.070743	0.0714035	0.071305	0.0709812	0.0715469	0.0717141	0.0717412	0.0717445	0.0715877	0.0715814	0.0715907	0.0714992	0.0715352	0.0717304	0.0719698	0.0720413	0.0716106	0.0716703	0.0723712	0.0722544	0.0723692	0.0726058	0.0726231	0.0727345	0.0724496	0.072133	0.0728384	0.0729172	0.0726225	0.0724689	0.0726714	0.0730355	0.0731827	0.072819	0.0729467	0.0733865	0.0737418	0.0734607	0.0738221	0.0743695	0.0744171	0.0744591	0.0746329	0.0748986	0.0750682
52	T. alpestre	calibration	0.178654	0.178738	0.178785	0.17929	0.17844	0.177747	0.179106	0.179133	0.178537	0.178171	0.178702	0.179101	0.178754	0.177835	0.178501	0.178902	0.178679	0.178378	0.178235	0.178571	0.179067	0.178279	0.178616	0.179385	0.179292	0.179062	0.178869	0.17889	0.179269	0.179124	0.178942	0.179162	0.179446	0.179611	0.17966	0.179726	0.180099	0.18035	0.180367	0.180584	0.181067	0.181364	0.18123	0.181895	0.182352	0.182424	0.182637
53	T. alpestre	calibration	0.230051	0.230222	0.229446	0.229962	0.229803	0.229402	0.229751	0.229752	0.229837	0.230018	0.22977	0.229724	0.229744	0.229622	0.229432	0.229541	0.229791	0.229738	0.229319	0.229273	0.229748	0.229801	0.229777	0.229745	0.22973	0.229926	0.229849	0.229695	0.230224	0.230417	0.230211	0.229905	0.230211	0.230687	0.230987	0.230929	0.23119	0.231699	0.232132	0.231883	0.232409	0.23312	0.233224	0.233653	0.233959	0.234178	0.234695
54	T. alpestre	calibration	0.0969757	0.0971155	0.097145	0.0981479	0.0978312	0.0972957	0.0983195	0.0988217	0.0988759	0.0987748	0.0988818	0.0994335	0.099713	0.0993478	0.0995644	0.100056	0.100411	0.100265	0.10023	0.100793	0.101665	0.101288	0.101621	0.102323	0.102524	0.102443	0.102304	0.102512	0.103527	0.103622	0.103378	0.103555	0.104248	0.104624	0.104661	0.104781	0.105342	0.105945	0.106321	0.106477	0.107233	0.107922	0.107903	0.108406	0.108972	0.109351	0.109512
55	T. alpestre	calibration	0.0714851	0.0720278	0.0719782	0.0713971	0.0717862	0.0724428	0.0721221	0.0716243	0.0717543	0.0724546	0.0727745	0.0726101	0.072617	0.073156	0.0732151	0.0730064	0.0730044	0.0736609	0.073759	0.0735637	0.0734903	0.0739204	0.0741793	0.0742138	0.0742308	0.0746594	0.0748072	0.0746105	0.0746125	0.0751163	0.0755075	0.0753923	0.0753073	0.0756693	0.0761853	0.0762893	0.0763066	0.0766112	0.0771832	0.0774559	0.0775626	0.077904	0.0786573	0.078805	0.0788255	0.0790368	0.0795356
56	T. alpestre	calibration	0.243086	0.242943	0.242366	0.242621	0.242881	0.242807	0.242394	0.242481	0.242475	0.242225	0.242147	0.242131	0.24215	0.242144	0.241911	0.24171	0.241716	0.241947	0.241542	0.241148	0.241155	0.241251	0.241327	0.241336	0.241305	0.241425	0.241354	0.241144	0.241194	0.241282	0.241262	0.241143	0.241285	0.24153	0.241749	0.241858	0.242003	0.242178	0.242334	0.242381	0.24251	0.2428	0.243199	0.243292	0.243417	0.243709	0.244095
57	T. alpestre	calibration	0.110853	0.111201	0.10952	0.109829	0.111204	0.111719	0.109955	0.109969	0.111103	0.111914	0.110603	0.110762	0.111953	0.11277	0.111673	0.111273	0.112145	0.113405	0.112794	0.112107	0.112543	0.113648	0.113391	0.112718	0.113147	0.114132	0.114054	0.113263	0.113812	0.114638	0.114871	0.11439	0.114798	0.11573	0.116306	0.115726	0.115949	0.1167	0.117281	0.116696	0.116742	0.117581	0.118616	0.118303	0.118152	0.118767	0.11983
58	T. alpestre	calibration	0.0748823	0.0751461	0.0751768	0.0751209	0.0752481	0.075342	0.0751227	0.0750436	0.075346	0.0757842	0.0756468	0.0757061	0.0759075	0.0760305	0.0759095	0.075859	0.0760122	0.0763214	0.0761831	0.0760655	0.076245	0.0764944	0.0766332	0.0765961	0.0764711	0.0768104	0.0769212	0.0767747	0.0769634	0.0773025	0.0774696	0.0773643	0.0774741	0.0778339	0.0781833	0.0781882	0.0781942	0.0783435	0.0786197	0.0788202	0.0789533	0.0791834	0.0795932	0.0797618	0.0798449	0.0800338	0.0804804
59	T. alpestre	calibration	0.229523	0.229686	0.228138	0.22801	0.228753	0.229013	0.227683	0.22715	0.227714	0.228428	0.227286	0.226877	0.227317	0.227863	0.226958	0.22622	0.22634	0.22717	0.226349	0.225463	0.225586	0.226258	0.225988	0.225261	0.225107	0.225871	0.225656	0.224597	0.224668	0.225253	0.225352	0.224672	0.224855	0.225387	0.225592	0.224952	0.224878	0.225321	0.225748	0.225155	0.225022	0.225547	0.226291	0.225944	0.225603	0.22582	0.226542
60	T. alpestre	calibration	0.114517	0.114602	0.113099	0.113714	0.114578	0.114538	0.113236	0.113407	0.114466	0.11511	0.113647	0.113743	0.114712	0.115098	0.114113	0.113848	0.114631	0.115555	0.11473	0.114121	0.114791	0.115704	0.115226	0.114472	0.114972	0.115754	0.115537	0.114696	0.115017	0.115782	0.11592	0.115188	0.115519	0.116261	0.116614	0.115992	0.116181	0.11681	0.117249	0.116796	0.116841	0.117509	0.118311	0.117904	0.11771	0.118232	0.119062
61	T. alpestre	calibration	0.136683	0.136599	0.135995	0.136204	0.136747	0.136911	0.136226	0.136207	0.136531	0.1367	0.136202	0.136005	0.136268	0.136709	0.136341	0.136156	0.136315	0.136448	0.13609	0.135739	0.135757	0.136156	0.135861	0.135449	0.135754	0.136227	0.136195	0.13584	0.136057	0.136086	0.136004	0.135996	0.136118	0.136431	0.136678	0.136556	0.13667	0.136904	0.137065	0.136953	0.13701	0.137258	0.137552	0.137606	0.13767	0.137833	0.138029
62	T. alpestre	calibration	0.0770795	0.0774432	0.0778996	0.0772973	0.0773231	0.0778487	0.0780814	0.0776133	0.0772875	0.0775291	0.078197	0.077845	0.0773285	0.0775825	0.0783048	0.0781503	0.0775842	0.0779806	0.0786647	0.0786276	0.0778855	0.0781481	0.0786628	0.0787584	0.0781578	0.0782696	0.0787109	0.0790097	0.0787435	0.0786417	0.0789676	0.0795249	0.0791754	0.0790721	0.0794616	0.0800416	0.0800013	0.0798303	0.0799891	0.0807333	0.0808436	0.0807683	0.0811963	0.0817882	0.0818208	0.0814889	0.0816865
63	T. alpestre	calibration	0.0686429	0.0692988	0.0703818	0.069405	0.0691222	0.0698184	0.0706511	0.0700286	0.0693847	0.0695929	0.0706518	0.070455	0.0699082	0.0701304	0.070846	0.0708974	0.0705116	0.0706892	0.071571	0.0716902	0.0707964	0.0708521	0.0715529	0.0720146	0.0715692	0.0714973	0.0720168	0.0725677	0.0720382	0.0717883	0.0722327	0.0730769	0.0727048	0.0725791	0.0730287	0.0736952	0.0734968	0.0733256	0.0737218	0.0744806	0.0744987	0.0743038	0.0746804	0.075457	0.075652	0.0753381	0.0754345
64	T. alpestre	calibration	0.0738761	0.0739869	0.0738613	0.0740294	0.0745224	0.0748917	0.0746955	0.0746342	0.0749151	0.0753081	0.075183	0.0751498	0.07535	0.075715	0.0759209	0.0759123	0.0760646	0.0768139	0.0767417	0.0765285	0.0767009	0.0771573	0.0773378	0.0772282	0.0771102	0.0777066	0.0779441	0.0777667	0.078063	0.0783638	0.0786506	0.0789086	0.0788722	0.0792307	0.0797434	0.0798221	0.0799584	0.0803883	0.0809721	0.0810809	0.0812186	0.0816356	0.0823231	0.0825868	0.0826994	0.0829051	0.0833572
65	T. alpestre	calibration	0.0699254	0.0693281	0.0692353	0.0702639	0.0705254	0.0700509	0.0696902	0.0703293	0.0707346	0.0704401	0.0699702	0.0703546	0.0708441	0.0706911	0.0703178	0.0705384	0.0711675	0.0714424	0.0711572	0.0711011	0.0714884	0.0714203	0.0711634	0.0711452	0.0716252	0.0718657	0.0717837	0.0716888	0.0721536	0.0722258	0.0721877	0.0723767	0.0726895	0.0728742	0.0728735	0.0728099	0.0733014	0.073727	0.0737849	0.0737783	0.0741508	0.0745931	0.074726	0.0748355	0.0751543	0.0755254	0.07552
66	T. alpestre	calibration	0.247532	0.247368	0.246829	0.246601	0.246896	0.247146	0.246699	0.246216	0.246422	0.246911	0.246141	0.24558	0.245672	0.246176	0.245562	0.245061	0.245125	0.245597	0.245293	0.244597	0.244153	0.24478	0.244606	0.243938	0.243712	0.244341	0.244465	0.243902	0.243596	0.243831	0.244135	0.244092	0.243726	0.244044	0.244571	0.244291	0.244077	0.244419	0.245096	0.244965	0.244797	0.244979	0.245563	0.245779	0.245771	0.245857	0.246396
67	T. alpestre	calibration	0.227796	0.22731	0.227714	0.228487	0.228434	0.228108	0.228519	0.22905	0.228999	0.228546	0.228786	0.229225	0.22925	0.228722	0.228963	0.229354	0.229551	0.229453	0.229639	0.22995	0.230123	0.22984	0.230028	0.230385	0.230398	0.230505	0.230736	0.231087	0.231518	0.231388	0.231292	0.231705	0.232261	0.232541	0.232753	0.233339	0.233916	0.234127	0.234108	0.234682	0.235157	0.235425	0.235615	0.236116	0.236737	0.237214	0.237304
68	T. alpestre	calibration	0.0726868	0.0722722	0.0721838	0.0734332	0.073657	0.0731158	0.0729956	0.0735718	0.0738422	0.0735727	0.0734446	0.0742415	0.0748834	0.0744991	0.0739422	0.074329	0.0751221	0.0749894	0.0748842	0.0752243	0.075838	0.0757122	0.0753979	0.0754782	0.0761983	0.0762414	0.076215	0.0764683	0.0770017	0.0771064	0.0770569	0.0772047	0.0776209	0.077933	0.0780866	0.0782398	0.0788768	0.0792367	0.0791057	0.0791871	0.0797626	0.0802827	0.0802384	0.0802773	0.0807709	0.0813829	0.0813035
69	T. alpestre	calibration	0.188391	0.188033	0.188862	0.189047	0.188745	0.188535	0.188981	0.189326	0.189081	0.18857	0.188918	0.189454	0.189384	0.188587	0.18894	0.189413	0.189434	0.188879	0.189091	0.189633	0.189921	0.189443	0.189462	0.189831	0.189998	0.189777	0.189985	0.19057	0.190693	0.190498	0.190439	0.190762	0.191067	0.191219	0.191439	0.192028	0.192448	0.192539	0.192503	0.192987	0.193457	0.193606	0.193462	0.194079	0.194736	0.195057	0.195051
70	T. alpestre	calibration	0.174083	0.174075	0.175079	0.175751	0.175707	0.17579	0.176946	0.177758	0.177755	0.177517	0.1786	0.179271	0.179382	0.179369	0.180325	0.181204	0.181506	0.181265	0.182207	0.183273	0.183718	0.183821	0.1842	0.184783	0.185272	0.185482	0.186008	0.186878	0.18758	0.187742	0.188058	0.188937	0.189588	0.189869	0.190143	0.190927	0.191777	0.192223	0.192383	0.193202	0.193965	0.194412	0.194611	0.195402	0.19625	0.196807	0.196973
71	T. alpestre	calibration	0.0739787	0.0745164	0.0751005	0.0752201	0.0753524	0.0758025	0.0766186	0.0768159	0.0770893	0.0777584	0.0786085	0.0787403	0.0788411	0.0795334	0.0802184	0.0805402	0.0806119	0.0808488	0.0816529	0.0822157	0.0823703	0.0832488	0.0839542	0.084286	0.0843869	0.0848526	0.0855606	0.0862105	0.0864218	0.0868748	0.0875411	0.0881904	0.0884104	0.0888603	0.0895583	0.0901994	0.090615	0.0911143	0.0918192	0.0925293	0.0929954	0.0934575	0.0941776	0.0949154	0.0954654	0.0959104	0.0965398
72	T. alpestre	calibration	0.125017	0.124968	0.124865	0.125897	0.126148	0.126018	0.126564	0.127312	0.127603	0.127606	0.128347	0.128982	0.129296	0.129391	0.129825	0.130457	0.130944	0.130946	0.131261	0.13191	0.132638	0.132912	0.133134	0.133558	0.134235	0.13455	0.1348	0.135243	0.136021	0.136307	0.136434	0.136861	0.137876	0.138456	0.138612	0.138899	0.139703	0.140358	0.140574	0.140707	0.141413	0.142175	0.142435	0.14293	0.143697	0.144402	0.144502
73	T. alpestre	calibration	0.243839	0.244402	0.244306	0.244211	0.244929	0.245769	0.245739	0.245751	0.246367	0.247274	0.247288	0.246994	0.247184	0.248129	0.248513	0.248602	0.24875	0.24928	0.249691	0.249832	0.249889	0.250534	0.251084	0.25131	0.251315	0.251957	0.25255	0.252854	0.253102	0.253579	0.254023	0.254212	0.25423	0.25478	0.255583	0.255958	0.256222	0.256621	0.257146	0.257442	0.257656	0.258022	0.258636	0.258934	0.259119	0.259459	0.2602
74	T. alpestre	calibration	0.333629	0.333391	0.333922	0.334712	0.334823	0.334763	0.335427	0.33648	0.336959	0.336802	0.336939	0.337764	0.338381	0.338287	0.339017	0.339967	0.340516	0.340257	0.340768	0.341612	0.342197	0.342057	0.342147	0.342818	0.343944	0.344315	0.34451	0.344981	0.345922	0.346251	0.346465	0.347067	0.347834	0.34833	0.348708	0.349364	0.350157	0.350626	0.35078	0.351309	0.352059	0.352592	0.352677	0.353265	0.354055	0.354696	0.354872
75	T. alpestre	calibration	0.225169	0.225993	0.225827	0.225626	0.226659	0.2279	0.227847	0.22778	0.228625	0.229948	0.229966	0.23013	0.230744	0.231638	0.232073	0.232233	0.232604	0.233671	0.234263	0.234491	0.234778	0.235821	0.236504	0.236847	0.23729	0.238451	0.239171	0.239261	0.239489	0.240519	0.2415	0.24184	0.242296	0.243178	0.244046	0.244261	0.244734	0.245495	0.246304	0.246665	0.247039	0.247734	0.248773	0.249269	0.249699	0.25036	0.25132
76	T. alpestre	calibration	0.249612	0.249622	0.249914	0.249661	0.249634	0.249697	0.249504	0.249499	0.24938	0.249044	0.248656	0.248418	0.248419	0.248546	0.24818	0.248062	0.248156	0.248022	0.248008	0.247802	0.247401	0.247423	0.247241	0.247023	0.247069	0.247106	0.247085	0.246994	0.246852	0.246811	0.24692	0.247128	0.247219	0.247321	0.247439	0.247527	0.247644	0.247838	0.248028	0.247938	0.247949	0.248124	0.248416	0.24875	0.248964	0.249087	0.249306
77	T. alpestre	calibration	0.190795	0.190337	0.189953	0.190566	0.190805	0.190538	0.190164	0.19015	0.190297	0.19033	0.189967	0.189776	0.189785	0.189849	0.189712	0.189523	0.189431	0.18952	0.189304	0.189033	0.188945	0.189136	0.189037	0.18872	0.188493	0.18872	0.188766	0.188568	0.188601	0.188624	0.188652	0.188717	0.188761	0.188934	0.189121	0.189137	0.189336	0.18961	0.189864	0.190088	0.190363	0.190662	0.190949	0.191287	0.191493	0.191594	0.191777
78	T. alpestre	calibration	0.153604	0.153446	0.153315	0.153487	0.153782	0.153915	0.153715	0.153881	0.15399	0.153842	0.153564	0.153533	0.153752	0.154017	0.153768	0.15379	0.154114	0.154308	0.154044	0.153899	0.154111	0.154222	0.153996	0.153722	0.15377	0.154034	0.154097	0.154033	0.154331	0.154425	0.154489	0.154675	0.154693	0.154961	0.155231	0.155076	0.155373	0.155668	0.155728	0.155817	0.155986	0.156257	0.156603	0.156919	0.157124	0.157283	0.157558
79	T. alpestre	validation	0.234988	0.234441	0.234548	0.23503	0.234914	0.234456	0.234339	0.234696	0.234707	0.234182	0.233681	0.234204	0.234481	0.233658	0.233566	0.234017	0.234385	0.233945	0.233611	0.233737	0.234132	0.233843	0.233576	0.233588	0.233851	0.23371	0.233737	0.234017	0.234151	0.233996	0.233787	0.233814	0.234365	0.234516	0.234445	0.234799	0.23531	0.235493	0.235377	0.235734	0.236223	0.236548	0.236573	0.236717	0.237174	0.237663	0.237585
80	T. alpestre	validation	0.121619	0.121656	0.121568	0.121809	0.122189	0.122319	0.121943	0.121988	0.122429	0.122839	0.122474	0.122702	0.123084	0.123061	0.122913	0.123011	0.123274	0.123382	0.123459	0.123517	0.123635	0.124059	0.124107	0.123921	0.123918	0.124484	0.124866	0.124924	0.125105	0.125252	0.125376	0.125497	0.125559	0.125881	0.126345	0.126654	0.126928	0.127224	0.127542	0.127804	0.128114	0.128446	0.128739	0.128943	0.129009	0.129135	0.129659
81	T. alpestre	validation	0.143343	0.14228	0.142117	0.144004	0.144122	0.142937	0.142483	0.143548	0.143829	0.142873	0.142416	0.14355	0.144316	0.143308	0.142644	0.143257	0.144122	0.143385	0.142846	0.143327	0.144432	0.144003	0.143478	0.143642	0.14458	0.144232	0.143719	0.143833	0.144826	0.144729	0.144216	0.144222	0.1451	0.145369	0.1451	0.145137	0.145794	0.146203	0.146049	0.145921	0.146654	0.147342	0.14707	0.146958	0.147507	0.148272	0.148146
82	T. alpestre	validation	0.269084	0.26904	0.268819	0.269096	0.269177	0.269055	0.268949	0.268765	0.268925	0.26931	0.269218	0.269238	0.269285	0.269218	0.269139	0.269436	0.269821	0.269719	0.269792	0.270008	0.270225	0.270272	0.270116	0.270033	0.270241	0.270198	0.270382	0.270709	0.270605	0.270793	0.271183	0.271547	0.271709	0.271913	0.272113	0.27219	0.272629	0.272994	0.273127	0.273385	0.273826	0.274265	0.274531	0.274828	0.275095	0.275311	0.275494
83	T. alpestre	validation	0.274002	0.274132	0.274763	0.275207	0.275315	0.275475	0.276103	0.276431	0.276705	0.277056	0.277416	0.277641	0.277751	0.277916	0.27865	0.279253	0.279494	0.279508	0.280034	0.280487	0.280617	0.280987	0.281309	0.281654	0.282102	0.282237	0.282689	0.283411	0.283736	0.28388	0.28424	0.284934	0.285293	0.285668	0.286169	0.286771	0.287306	0.287743	0.288156	0.288738	0.289371	0.289898	0.290278	0.290975	0.291457	0.29172	0.2922
84	T. alpestre	validation	0.206609	0.206456	0.206731	0.207156	0.207492	0.20768	0.207811	0.2083	0.208625	0.208714	0.209032	0.209465	0.2098	0.20994	0.210192	0.210698	0.211126	0.210991	0.211011	0.211496	0.212226	0.212208	0.212293	0.21263	0.213075	0.213229	0.213496	0.213946	0.214319	0.214552	0.214834	0.215291	0.215803	0.216102	0.216339	0.216815	0.21722	0.217641	0.218101	0.218466	0.219067	0.219691	0.220079	0.220407	0.22104	0.221752	0.221904
85	T. alpestre	validation	0.217483	0.217309	0.21654	0.217046	0.216926	0.216477	0.216604	0.216818	0.216726	0.216364	0.216203	0.216016	0.215804	0.215602	0.215377	0.215469	0.215627	0.215318	0.214655	0.2145	0.214946	0.214708	0.21465	0.21468	0.214499	0.214209	0.21401	0.214021	0.214251	0.214127	0.213815	0.213576	0.21349	0.21385	0.214146	0.213704	0.213767	0.214169	0.214508	0.214248	0.214455	0.214838	0.214935	0.215274	0.215493	0.215604	0.215897
86	T. alpestre	validation	0.213363	0.213051	0.212382	0.213211	0.213353	0.21289	0.212683	0.212866	0.213005	0.212834	0.212332	0.212397	0.21261	0.212436	0.211801	0.211972	0.212544	0.212236	0.211235	0.211174	0.212225	0.211962	0.211651	0.211595	0.211732	0.211681	0.211213	0.210855	0.21169	0.211942	0.211676	0.211385	0.211702	0.21218	0.212257	0.211601	0.211968	0.212629	0.212918	0.212588	0.213101	0.21375	0.21364	0.213728	0.214185	0.21476	0.214893
87	T. alpestre	validation	0.30958	0.30949	0.308552	0.308711	0.308644	0.308379	0.308292	0.307855	0.307681	0.307685	0.306998	0.30676	0.306797	0.30671	0.306315	0.306059	0.30602	0.305993	0.305257	0.305008	0.305503	0.305113	0.304853	0.304723	0.304518	0.304612	0.304361	0.303931	0.304187	0.304193	0.303993	0.303817	0.303863	0.304092	0.304225	0.304011	0.304347	0.304795	0.304943	0.304576	0.30491	0.305481	0.305571	0.305539	0.305663	0.305933	0.3061
88	T. alpestre	validation	0.119296	0.119033	0.119035	0.119549	0.119858	0.119826	0.119643	0.119901	0.120229	0.120326	0.120065	0.120219	0.120606	0.120877	0.120855	0.12096	0.121253	0.121543	0.121394	0.121233	0.121352	0.121685	0.121782	0.121785	0.121983	0.122386	0.12244	0.122295	0.122706	0.122992	0.123133	0.123253	0.1235	0.123934	0.124292	0.124267	0.124443	0.124773	0.125109	0.125251	0.125553	0.126022	0.126528	0.126865	0.127094	0.127296	0.127549
89	T. alpestre	validation	0.0911473	0.0909073	0.0906242	0.091129	0.091661	0.0916177	0.090865	0.091483	0.0920534	0.0919129	0.0914783	0.0917993	0.092178	0.0919457	0.0916865	0.0918535	0.0923236	0.0926056	0.0922371	0.0921469	0.0926596	0.0928881	0.0927829	0.0927602	0.0931695	0.0932846	0.0930641	0.0929406	0.0936559	0.09386	0.0937022	0.0936275	0.0940894	0.0945023	0.0945731	0.0943139	0.0948137	0.0953125	0.0954007	0.0954114	0.0957167	0.0961332	0.0963885	0.0965855	0.0968938	0.0972577	0.0974443
90	T. alpestre	validation	0.114778	0.114911	0.114543	0.114601	0.114775	0.114787	0.114498	0.1146	0.114754	0.11481	0.114893	0.114497	0.114342	0.114868	0.114949	0.114745	0.114625	0.11496	0.114945	0.114755	0.114645	0.114805	0.114857	0.114724	0.114521	0.114757	0.11487	0.114735	0.114656	0.114718	0.114855	0.114967	0.11495	0.115097	0.115283	0.115233	0.115206	0.115375	0.115652	0.115598	0.11565	0.115904	0.116282	0.116445	0.116465	0.116513	0.116787
91	T. alpestre	validation	0.204765	0.204687	0.203846	0.203762	0.204247	0.204477	0.203739	0.203548	0.203696	0.203715	0.20303	0.202563	0.202622	0.203016	0.202556	0.202109	0.202111	0.202563	0.202055	0.201223	0.200806	0.201367	0.201198	0.200582	0.200366	0.200872	0.200922	0.200387	0.200131	0.200317	0.200457	0.200222	0.199937	0.200246	0.200726	0.200562	0.200282	0.20047	0.201037	0.200948	0.200864	0.201143	0.20181	0.201979	0.201927	0.201949	0.202267
92	T. alpestre	validation	0.0709562	0.0711901	0.072375	0.0720927	0.0716111	0.0716337	0.0723682	0.0723091	0.0718263	0.07166	0.0727335	0.0726656	0.0720954	0.0720647	0.0727578	0.0731483	0.0729557	0.072481	0.0728877	0.0733289	0.0732637	0.072996	0.0733408	0.0737777	0.0736183	0.073503	0.0737363	0.0741141	0.0740229	0.0736915	0.0738218	0.074593	0.074701	0.07463	0.0747339	0.0751971	0.0752978	0.07518	0.0751998	0.0759045	0.0761596	0.0761134	0.0762522	0.0768584	0.0771687	0.0770267	0.0768318
93	T. alpestre	validation	0.185092	0.185026	0.185083	0.185643	0.185887	0.185859	0.185889	0.185891	0.185975	0.186048	0.185807	0.186113	0.18646	0.186365	0.186292	0.186566	0.186936	0.186885	0.186764	0.186842	0.187119	0.187184	0.187243	0.187356	0.187524	0.187697	0.187721	0.18771	0.187984	0.18801	0.188049	0.188322	0.188587	0.188802	0.188955	0.189087	0.189414	0.189675	0.189774	0.189907	0.190162	0.190418	0.19058	0.190938	0.19134	0.191649	0.191776
94	T. alpestre	validation	0.134937	0.135099	0.13581	0.135499	0.135198	0.135305	0.135822	0.135902	0.135417	0.134975	0.13584	0.135919	0.135403	0.134995	0.135319	0.135603	0.135483	0.134975	0.135142	0.13547	0.135516	0.135235	0.135363	0.135672	0.135694	0.135384	0.135377	0.135689	0.135766	0.135571	0.135553	0.135939	0.136228	0.136231	0.136163	0.136399	0.136819	0.136894	0.136647	0.136912	0.137328	0.137551	0.137478	0.138003	0.138401	0.138469	0.138473
95	T. alpestre	validation	0.0465707	0.0460102	0.0463805	0.0472814	0.0470095	0.0462782	0.0465213	0.047524	0.0474106	0.0463821	0.0469006	0.0478002	0.0478743	0.0468316	0.0470056	0.0477419	0.0481224	0.0473492	0.0472436	0.0478083	0.0484396	0.0478873	0.047664	0.0480547	0.0486914	0.0481444	0.0479229	0.0484581	0.0490602	0.0487846	0.0485078	0.0489123	0.0493463	0.0493245	0.0490685	0.0491549	0.0498568	0.0500553	0.0496641	0.0502337	0.0509257	0.0512041	0.0509328	0.0512006	0.0517226	0.0520702	0.0518041
96	T. alpestre	validation	0.0679189	0.0673113	0.0672018	0.0682244	0.0684664	0.0680157	0.0678051	0.0688464	0.0691182	0.0683463	0.0683118	0.0691852	0.0697191	0.0691315	0.0688806	0.0694495	0.0701536	0.0698093	0.0694234	0.0697928	0.0707082	0.0703778	0.0700569	0.0704006	0.071424	0.0711712	0.0707672	0.0709495	0.0718852	0.0719104	0.0715972	0.0717111	0.0724511	0.0726884	0.0724552	0.0724152	0.0732426	0.0737135	0.0734628	0.0735746	0.0742078	0.0748491	0.0749868	0.0749794	0.0754082	0.0760601	0.0761235
97	T. alpestre	validation	0.10019	0.100187	0.100966	0.100762	0.100345	0.100295	0.100886	0.100982	0.100397	0.0997606	0.100432	0.100766	0.100437	0.0998034	0.100296	0.100817	0.100755	0.100003	0.100229	0.100621	0.100564	0.10021	0.100417	0.100867	0.100918	0.100289	0.100226	0.100749	0.100746	0.100388	0.100329	0.100813	0.100857	0.100542	0.100384	0.10095	0.101424	0.101446	0.10122	0.10167	0.102073	0.102095	0.101775	0.102185	0.102623	0.102703	0.102394
98	T. alpestre	validation	0.0709332	0.0708331	0.0715192	0.0714783	0.0711538	0.0709316	0.0711308	0.0716632	0.0716397	0.0711378	0.071289	0.0717818	0.0717901	0.0710741	0.0714256	0.0720353	0.0722307	0.0716181	0.0715365	0.0719107	0.072279	0.0718065	0.0717822	0.0720934	0.0722075	0.071812	0.0718469	0.0723092	0.0723326	0.0721778	0.0721968	0.0725197	0.0727167	0.0725536	0.0723381	0.0725754	0.073031	0.0731786	0.0730331	0.0734059	0.0737599	0.0738504	0.0736907	0.0739664	0.0743344	0.0745029	0.0742987
99	T. alpestre	validation	0.267176	0.266903	0.266898	0.267059	0.266935	0.266634	0.266481	0.266707	0.26657	0.266078	0.266079	0.266382	0.266302	0.265585	0.265499	0.265802	0.265987	0.265528	0.265283	0.265251	0.265264	0.265057	0.264823	0.264813	0.26509	0.26482	0.264607	0.264681	0.264865	0.264836	0.26475	0.264775	0.264872	0.264879	0.264857	0.264972	0.265303	0.265515	0.265498	0.265504	0.26585	0.266183	0.266147	0.266164	0.266421	0.266781	0.266863
100	T. alpestre	validation	0.0641125	0.064478	0.0640843	0.0635884	0.0637618	0.0641154	0.0638657	0.0636134	0.0637615	0.064178	0.0642001	0.0641878	0.0642586	0.0643784	0.0642174	0.0639357	0.0639111	0.0644758	0.0644314	0.0640804	0.0639172	0.0644938	0.0645535	0.0642142	0.0640334	0.0643901	0.0645627	0.0644069	0.0643426	0.0645223	0.0646814	0.0646376	0.0646005	0.0647903	0.0650065	0.0649312	0.0650797	0.0653446	0.0655682	0.0656081	0.065712	0.0660537	0.0665939	0.0665855	0.0665193	0.066701	0.0671878
101	T. alpestre	validation	0.219705	0.219233	0.218583	0.2189	0.218959	0.218556	0.217976	0.217919	0.218055	0.217973	0.217288	0.217497	0.217798	0.217352	0.21669	0.216573	0.216798	0.216622	0.215932	0.21567	0.216063	0.216024	0.215485	0.215112	0.215484	0.215637	0.215151	0.214472	0.214726	0.21486	0.214661	0.214306	0.214534	0.214704	0.214561	0.214172	0.214465	0.214735	0.214592	0.214295	0.214358	0.214552	0.214514	0.21432	0.214293	0.214537	0.214928
102	T. alpestre	validation	0.104984	0.10498	0.104093	0.104455	0.104927	0.104937	0.104344	0.104261	0.104694	0.105085	0.104426	0.104464	0.10495	0.10522	0.104713	0.104464	0.10476	0.105305	0.104876	0.10451	0.104824	0.105378	0.105152	0.104776	0.105127	0.105602	0.105511	0.105006	0.104974	0.105344	0.105537	0.105302	0.105445	0.10582	0.106029	0.105717	0.105861	0.106197	0.106388	0.106177	0.106189	0.106513	0.10695	0.106879	0.106873	0.107135	0.107498
103	T. alpestre	validation	0.0862706	0.0859331	0.0858879	0.0865552	0.0868483	0.0865553	0.0860087	0.0864467	0.0867736	0.0865792	0.0863621	0.0866381	0.0869436	0.0868639	0.0868106	0.0868295	0.0869309	0.0870642	0.0868766	0.0868346	0.0870975	0.0871767	0.0872547	0.0873898	0.0875614	0.0875371	0.0874426	0.0874803	0.0878712	0.0880706	0.0881151	0.088158	0.0883367	0.0885952	0.0887748	0.0887362	0.0888866	0.08906	0.0891393	0.0891546	0.0892503	0.08953	0.0899687	0.0901298	0.0903156	0.0905729	0.0907366
104	T. alpestre	validation	0.163692	0.16342	0.163433	0.163891	0.164159	0.164115	0.163913	0.163979	0.163963	0.163764	0.163617	0.16391	0.164112	0.163865	0.163931	0.16409	0.164174	0.164082	0.164042	0.164172	0.164392	0.164323	0.164251	0.164291	0.164453	0.164528	0.164558	0.164641	0.164899	0.165062	0.165151	0.165249	0.165448	0.165587	0.165694	0.165881	0.166138	0.166446	0.166706	0.166705	0.166879	0.167129	0.167312	0.167778	0.168206	0.168443	0.16852
105	T. alpestre	validation	0.207977	0.207749	0.207928	0.20815	0.208206	0.208108	0.207987	0.207985	0.207969	0.207942	0.208064	0.208119	0.207978	0.207718	0.207985	0.20801	0.207846	0.207978	0.208218	0.20814	0.207738	0.207712	0.207851	0.207859	0.207583	0.207656	0.207947	0.20819	0.208054	0.207894	0.208091	0.208648	0.208623	0.208688	0.208914	0.209091	0.209179	0.209346	0.2096	0.209685	0.209806	0.210036	0.210372	0.210695	0.210952	0.21116	0.211393
106	T. alpestre	validation	0.161795	0.161139	0.161136	0.162684	0.163058	0.16254	0.16251	0.163544	0.163937	0.163317	0.162897	0.163962	0.16491	0.164507	0.164446	0.165332	0.166297	0.165872	0.165541	0.166022	0.167061	0.167018	0.16681	0.167141	0.168236	0.168499	0.168581	0.168898	0.169524	0.16974	0.169748	0.169973	0.171028	0.171607	0.171638	0.171732	0.172657	0.173392	0.173496	0.173564	0.174318	0.1751	0.175208	0.175422	0.17616	0.177057	0.177212
107	T. alpestre	validation	0.165233	0.164259	0.164774	0.166112	0.166038	0.165063	0.164739	0.165781	0.165998	0.165104	0.165019	0.165938	0.166458	0.165729	0.165516	0.1662	0.16687	0.166144	0.165679	0.166004	0.166743	0.166273	0.165974	0.166233	0.166877	0.16672	0.166474	0.166637	0.167362	0.167226	0.166804	0.16686	0.167734	0.168063	0.167895	0.168	0.168824	0.169149	0.16869	0.168678	0.169431	0.170046	0.169765	0.169901	0.170479	0.171067	0.170983
108	T. alpestre	validation	0.118079	0.116995	0.116555	0.118342	0.118628	0.117694	0.117348	0.118685	0.119316	0.11854	0.117716	0.118767	0.119788	0.119165	0.118632	0.11928	0.120255	0.119812	0.119248	0.11958	0.120628	0.120368	0.119838	0.120002	0.121223	0.121278	0.120828	0.12076	0.12191	0.122139	0.121724	0.121493	0.122545	0.123009	0.122773	0.122671	0.123582	0.124168	0.123963	0.123998	0.124768	0.125504	0.125433	0.125296	0.12589	0.126788	0.126682
109	T. alpestre	validation	0.0757456	0.0751851	0.0758835	0.0768638	0.076831	0.0763243	0.076484	0.0772972	0.077607	0.0773447	0.0776608	0.0784972	0.0788269	0.0782168	0.0785474	0.0794104	0.0800231	0.0796167	0.0796497	0.0802665	0.0810386	0.0808693	0.0808738	0.0812879	0.0819116	0.081928	0.0820121	0.0824673	0.0831597	0.0831733	0.0831071	0.0835419	0.0843538	0.084564	0.0845704	0.0852878	0.0859402	0.0862335	0.0863384	0.0869987	0.0879446	0.0886153	0.0886731	0.0889437	0.0896224	0.090375	0.0905228
110	T. alpestre	validation	0.300386	0.299671	0.298043	0.299117	0.30003	0.299659	0.298101	0.298423	0.29924	0.299228	0.297557	0.297717	0.298719	0.298887	0.297478	0.297265	0.298087	0.298108	0.297051	0.296632	0.297407	0.297753	0.297053	0.296396	0.296944	0.297442	0.297208	0.296661	0.297101	0.297563	0.297436	0.29681	0.297339	0.298079	0.298332	0.297796	0.298305	0.298996	0.299164	0.298682	0.298975	0.29972	0.300165	0.300034	0.300211	0.300815	0.30131
111	T. alpestre	validation	0.247943	0.2475	0.247367	0.248313	0.248526	0.248161	0.248074	0.248453	0.248592	0.248204	0.24754	0.248104	0.248765	0.248463	0.248042	0.248487	0.249188	0.248804	0.248505	0.248653	0.249111	0.249108	0.248892	0.248998	0.249705	0.24971	0.249439	0.249407	0.250066	0.250219	0.250065	0.250083	0.250803	0.251133	0.251121	0.251363	0.252029	0.252443	0.252423	0.252574	0.253117	0.253701	0.253948	0.254097	0.254489	0.255057	0.255416
112	T. alpestre	validation	0.0965765	0.0966386	0.0964758	0.096414	0.09697	0.0973799	0.0967849	0.0966954	0.0969662	0.0972307	0.0970332	0.0969847	0.097163	0.097428	0.0974266	0.0970057	0.0968023	0.0976236	0.0974062	0.0971091	0.0973733	0.097772	0.0977851	0.0975875	0.0975764	0.0980061	0.0980878	0.0978503	0.0980606	0.0982951	0.0984666	0.09856	0.0985513	0.0987987	0.0991336	0.0992	0.0993376	0.0996981	0.100171	0.100304	0.100466	0.100817	0.10134	0.101597	0.10174	0.101933	0.102301
113	T. alpestre	validation	0.228014	0.227857	0.226962	0.227319	0.227929	0.228086	0.227473	0.227427	0.227836	0.22811	0.227323	0.227425	0.227876	0.22786	0.227384	0.227256	0.227576	0.227934	0.227453	0.227118	0.227445	0.227896	0.227682	0.227392	0.227785	0.228203	0.22808	0.227701	0.22805	0.22833	0.228366	0.228276	0.228595	0.229138	0.229487	0.229285	0.229581	0.230019	0.230248	0.230118	0.230385	0.230944	0.231427	0.231503	0.231804	0.23233	0.232569
114	T. alpestre	validation	0.112166	0.112266	0.111667	0.111863	0.112394	0.112564	0.111924	0.112041	0.112648	0.113127	0.112674	0.112474	0.112753	0.113269	0.113122	0.112849	0.113	0.113891	0.113704	0.11333	0.113474	0.114062	0.114185	0.113974	0.113914	0.114384	0.114548	0.114348	0.114455	0.114783	0.11509	0.115216	0.115247	0.115571	0.115917	0.115823	0.116055	0.116537	0.116992	0.116969	0.117088	0.117486	0.118043	0.11827	0.118424	0.118715	0.119243
115	T. alpestre	validation	0.215149	0.215617	0.216598	0.215997	0.21567	0.216065	0.21686	0.216525	0.216165	0.21644	0.217307	0.21741	0.217097	0.217066	0.217938	0.218169	0.217697	0.217375	0.217896	0.218249	0.21798	0.217825	0.218194	0.218622	0.218563	0.218508	0.218879	0.219444	0.219441	0.219621	0.220127	0.220757	0.220712	0.220756	0.221128	0.221729	0.221983	0.222156	0.222516	0.223236	0.223432	0.223483	0.223958	0.224627	0.225059	0.225289	0.225721
116	T. alpestre	validation	0.330248	0.330689	0.331666	0.331017	0.330923	0.331434	0.331819	0.331644	0.331714	0.332239	0.332704	0.332606	0.332353	0.332444	0.333069	0.333217	0.332999	0.333132	0.333393	0.333377	0.333113	0.333375	0.333886	0.334129	0.333801	0.333913	0.334345	0.334748	0.33467	0.334992	0.335558	0.336053	0.336261	0.336567	0.337075	0.337684	0.3379	0.338065	0.338447	0.339113	0.339291	0.339354	0.33985	0.340645	0.341147	0.341432	0.342084
117	T. alpestre	validation	0.261057	0.26085	0.260524	0.261091	0.261365	0.261207	0.260964	0.261327	0.261745	0.261829	0.261479	0.261855	0.26222	0.261961	0.262096	0.262381	0.26255	0.262404	0.262469	0.262727	0.262988	0.26289	0.262778	0.262893	0.26329	0.263387	0.263326	0.263433	0.264111	0.264432	0.264511	0.264674	0.265269	0.265805	0.266096	0.2662	0.266763	0.26719	0.267274	0.267519	0.267994	0.268444	0.268656	0.268958	0.269513	0.270194	0.270649
118	T. alpestre	validation	0.160812	0.160371	0.161038	0.161705	0.161424	0.161075	0.161858	0.162427	0.16224	0.161786	0.16253	0.163273	0.163393	0.162944	0.163486	0.164227	0.164555	0.164166	0.164469	0.165097	0.165513	0.165213	0.165418	0.16606	0.166611	0.166518	0.166493	0.166838	0.167401	0.167414	0.167385	0.167796	0.168532	0.168715	0.168676	0.169221	0.169847	0.170104	0.170059	0.170491	0.171122	0.171549	0.17157	0.171929	0.172528	0.172979	0.172772
119	T. alpestre	validation	0.139295	0.13934	0.14042	0.14076	0.140341	0.140384	0.141947	0.14224	0.141816	0.141713	0.143159	0.14349	0.143135	0.143143	0.144305	0.144913	0.144817	0.144838	0.145554	0.146271	0.146497	0.146248	0.146805	0.147628	0.147831	0.147817	0.148282	0.149096	0.14941	0.149449	0.149782	0.150613	0.151135	0.151122	0.151231	0.15229	0.152791	0.152924	0.153141	0.154016	0.15457	0.154773	0.154968	0.155808	0.156564	0.156883	0.156819
120	T. alpestre	validation	0.124719	0.124475	0.126084	0.126604	0.125912	0.125508	0.126908	0.127626	0.12734	0.126892	0.128113	0.128831	0.128687	0.128188	0.129102	0.130016	0.130148	0.129402	0.130153	0.131174	0.131463	0.131032	0.131429	0.132333	0.132861	0.132579	0.132849	0.133776	0.134275	0.134096	0.134163	0.13502	0.13578	0.135776	0.135679	0.136593	0.137372	0.13751	0.137301	0.13806	0.138851	0.139201	0.139093	0.139753	0.140625	0.141129	0.14084
121	T. alpestre	validation	0.132806	0.132738	0.133904	0.134859	0.134515	0.13418	0.135489	0.13623	0.13615	0.135956	0.137168	0.137952	0.137911	0.137494	0.138645	0.139603	0.13976	0.139409	0.140326	0.141473	0.141961	0.141649	0.142119	0.143055	0.14361	0.14355	0.143938	0.144874	0.145542	0.145598	0.145798	0.146657	0.147654	0.147927	0.147958	0.148738	0.149557	0.150027	0.150276	0.151104	0.152065	0.152618	0.152595	0.153372	0.15438	0.155042	0.154946
122	T. alpestre	validation	0.153371	0.153536	0.15455	0.155092	0.154623	0.154434	0.155864	0.156233	0.155883	0.155778	0.157246	0.157813	0.157605	0.157474	0.158654	0.159459	0.159528	0.15941	0.160289	0.161203	0.161427	0.16096	0.161494	0.162513	0.162955	0.162766	0.163291	0.164389	0.164588	0.164475	0.164791	0.16579	0.166512	0.166719	0.166946	0.167922	0.168644	0.168868	0.168927	0.169856	0.170536	0.170767	0.170837	0.17185	0.172699	0.17301	0.173104
123	T. alpestre	validation	0.119877	0.119876	0.12023	0.120577	0.120682	0.120947	0.121746	0.121838	0.121759	0.121938	0.122538	0.122849	0.12296	0.123165	0.123814	0.124231	0.124326	0.124392	0.124827	0.125251	0.125444	0.125581	0.125934	0.126373	0.126682	0.126903	0.127276	0.127761	0.128077	0.128314	0.12858	0.128954	0.12947	0.129828	0.130157	0.13072	0.130994	0.131257	0.131691	0.132234	0.132724	0.133031	0.133183	0.133745	0.134237	0.134535	0.134827
124	T. caespitum	calibration	0.0779784	0.0774409	0.0783658	0.0792337	0.0787114	0.0778505	0.0782683	0.078911	0.0787408	0.0780793	0.0786338	0.079213	0.079072	0.0782509	0.0787442	0.0793374	0.0793511	0.0786528	0.0789864	0.0797246	0.080083	0.0794307	0.0794939	0.0801704	0.0806572	0.0798516	0.0796727	0.0804756	0.0810722	0.0807227	0.0804754	0.0810351	0.0813996	0.0812472	0.0810895	0.0816818	0.0821332	0.0821688	0.0820826	0.0828763	0.0837387	0.0841771	0.0840983	0.0845391	0.0852404	0.0856638	0.0851985
125	T. caespitum	calibration	0.207434	0.206904	0.207099	0.207612	0.207477	0.207043	0.207077	0.207437	0.207782	0.207939	0.207931	0.208127	0.208053	0.207497	0.207503	0.20793	0.208233	0.207815	0.207801	0.208188	0.208601	0.208269	0.208261	0.208671	0.20915	0.208904	0.208589	0.208683	0.209366	0.209337	0.209217	0.209606	0.210153	0.210284	0.210243	0.210607	0.211013	0.211266	0.211372	0.211582	0.21211	0.212659	0.21292	0.213128	0.213576	0.214098	0.21421
126	T. caespitum	calibration	0.135256	0.134951	0.134365	0.134428	0.134819	0.134914	0.134313	0.13459	0.135341	0.135811	0.135077	0.135254	0.135705	0.135588	0.135273	0.135334	0.135738	0.136053	0.135724	0.135583	0.136014	0.136471	0.136209	0.135903	0.136331	0.13648	0.136315	0.13619	0.136704	0.137014	0.137083	0.137097	0.137372	0.137715	0.137986	0.138105	0.138257	0.138711	0.139299	0.139207	0.139614	0.140245	0.14057	0.140737	0.141191	0.141829	0.142111
127	T. caespitum	calibration	0.0962728	0.0958179	0.0952258	0.0958584	0.0961417	0.0957617	0.095107	0.0956262	0.0961242	0.0959992	0.095503	0.0957578	0.096308	0.09648	0.0960043	0.0960994	0.0966315	0.0967014	0.0961233	0.0960044	0.0966286	0.0967361	0.096531	0.0964221	0.0967231	0.0969137	0.0968302	0.0966726	0.0969221	0.097337	0.0973111	0.0968191	0.0975081	0.0978675	0.0977212	0.097578	0.0978522	0.0982136	0.0983822	0.0982446	0.09849	0.0989698	0.0992765	0.0989747	0.099069	0.0996284	0.099945
128	T. caespitum	calibration	0.0775532	0.0781231	0.0782187	0.0775841	0.0775136	0.0779417	0.0781979	0.0773998	0.0772644	0.0780547	0.0783189	0.0777651	0.0775652	0.0783854	0.0784368	0.0782203	0.0780463	0.0781023	0.078462	0.0783463	0.0777762	0.0782392	0.0785965	0.0784588	0.0779378	0.0782757	0.0785892	0.0784716	0.0780784	0.0784076	0.0789527	0.0791294	0.0788639	0.0788634	0.0791983	0.0795533	0.079341	0.0793744	0.0799382	0.0803989	0.0804929	0.0805541	0.0809025	0.0810184	0.0809278	0.0809296	0.0814542
129	T. caespitum	calibration	0.0876795	0.0876951	0.0879006	0.0878999	0.0875186	0.0873435	0.0879461	0.0880918	0.0879687	0.087829	0.0878765	0.0878928	0.0880086	0.0882757	0.0883026	0.0882827	0.0882199	0.0880588	0.0882618	0.0883279	0.0881058	0.0881837	0.0884419	0.0885813	0.0884025	0.0884461	0.088598	0.0887531	0.0888435	0.0888362	0.0888788	0.0890756	0.0893737	0.0894792	0.0895479	0.0898699	0.0899137	0.0899473	0.0901439	0.0904338	0.0907348	0.0909534	0.0910648	0.0912942	0.091518	0.0917305	0.0920169
130	T. caespitum	calibration	0.250569	0.250407	0.250569	0.250697	0.250823	0.250801	0.25057	0.250848	0.250884	0.250573	0.250586	0.25066	0.250745	0.250816	0.250763	0.250912	0.25111	0.250984	0.250838	0.250767	0.250754	0.250642	0.2507	0.250843	0.250911	0.250993	0.250917	0.250837	0.251166	0.251339	0.251355	0.25142	0.252062	0.252259	0.252168	0.252459	0.252926	0.253273	0.253454	0.25379	0.254121	0.254447	0.25477	0.254919	0.255336	0.255906	0.25609
131	T. caespitum	calibration	0.210857	0.210944	0.211374	0.211569	0.211291	0.211133	0.211741	0.212127	0.212015	0.211717	0.212088	0.212517	0.212727	0.212677	0.212747	0.213083	0.213432	0.213379	0.213346	0.213511	0.213797	0.213741	0.21398	0.214349	0.214517	0.214621	0.214747	0.214994	0.215446	0.215576	0.215648	0.215978	0.216695	0.216934	0.21695	0.217431	0.217717	0.217968	0.21835	0.218936	0.219458	0.219869	0.220184	0.220363	0.220783	0.221341	0.221585
132	T. caespitum	calibration	0.388721	0.388658	0.389255	0.388877	0.388327	0.388247	0.388866	0.388322	0.387549	0.387342	0.388091	0.388283	0.387919	0.387484	0.387802	0.387939	0.387637	0.387152	0.387576	0.387876	0.38751	0.387093	0.387226	0.387494	0.387309	0.386923	0.386982	0.387354	0.387233	0.387002	0.387175	0.387875	0.388256	0.388216	0.38826	0.388984	0.389088	0.38906	0.389364	0.390189	0.390808	0.391135	0.391363	0.391931	0.392443	0.392742	0.392909
133	T. caespitum	calibration	0.0750597	0.0755636	0.0753418	0.074942	0.0751604	0.0755488	0.0753608	0.0751558	0.0753526	0.0758195	0.07587	0.0757239	0.0757554	0.0761175	0.0762521	0.0760351	0.075946	0.0766339	0.0769329	0.0767102	0.0763459	0.0768696	0.0770381	0.0768211	0.0766442	0.0771379	0.0775599	0.0776539	0.0776675	0.0778615	0.0781258	0.0782767	0.0780844	0.0782682	0.0787103	0.0789252	0.0790567	0.0792892	0.0796584	0.0799915	0.080112	0.0803038	0.0807997	0.0810943	0.0812152	0.0813094	0.0815789
134	T. caespitum	calibration	0.10391	0.105121	0.104059	0.103519	0.104564	0.10585	0.105511	0.104705	0.105408	0.107154	0.10693	0.106512	0.106968	0.108372	0.108434	0.107974	0.108053	0.109517	0.11003	0.109844	0.109798	0.111244	0.11174	0.111434	0.111371	0.112648	0.113365	0.113148	0.113136	0.114194	0.115228	0.1154	0.115392	0.116042	0.116991	0.11738	0.117507	0.118173	0.119362	0.119862	0.119851	0.120294	0.121741	0.122173	0.122396	0.122977	0.124127
135	T. caespitum	calibration	0.173524	0.17383	0.173363	0.172849	0.173287	0.173857	0.17338	0.172983	0.173099	0.173542	0.173537	0.173482	0.173663	0.174093	0.174092	0.173854	0.173796	0.174312	0.174343	0.174217	0.174273	0.174633	0.174645	0.174394	0.174254	0.174778	0.175074	0.174965	0.17497	0.175282	0.175493	0.175368	0.175373	0.175728	0.17612	0.176085	0.176246	0.176639	0.177116	0.17736	0.177491	0.177734	0.178185	0.178292	0.178509	0.178947	0.179394
136	T. caespitum	calibration	0.078787	0.0786056	0.0785747	0.0784786	0.0787432	0.078957	0.0786052	0.0784154	0.0785732	0.0789015	0.0788956	0.078719	0.07886	0.0794577	0.0794473	0.0793113	0.0792999	0.0794789	0.0795091	0.0794369	0.0794103	0.0796732	0.0799243	0.0798617	0.0794439	0.0797522	0.0799541	0.0798736	0.0799873	0.0801817	0.0802184	0.0800743	0.0803325	0.0806427	0.0808721	0.0810018	0.0810461	0.0812537	0.081648	0.0819099	0.0821909	0.0824597	0.082637	0.0826126	0.0827011	0.0829652	0.0832452
137	T. caespitum	calibration	0.199151	0.199166	0.199376	0.199117	0.19895	0.198955	0.198985	0.198657	0.198343	0.198316	0.19867	0.198655	0.198345	0.198048	0.198143	0.198164	0.198017	0.197847	0.197794	0.197822	0.197797	0.197455	0.197416	0.197479	0.197297	0.197158	0.197124	0.197162	0.197163	0.197149	0.197155	0.197218	0.197379	0.197434	0.197421	0.197493	0.197714	0.197826	0.197824	0.198102	0.198192	0.198281	0.198578	0.198579	0.198663	0.198879	0.199008
138	T. caespitum	calibration	0.0641423	0.0650643	0.0655437	0.0645303	0.0643997	0.0651573	0.0657488	0.0646655	0.0643179	0.0653609	0.0662885	0.0654218	0.0647707	0.0658893	0.0666059	0.0662207	0.0656206	0.0663635	0.0669724	0.0668109	0.0661812	0.0667191	0.0674559	0.0675692	0.0668131	0.0672931	0.0679442	0.0680955	0.0676364	0.0679599	0.0686002	0.0689118	0.0686879	0.0687699	0.0692037	0.0695667	0.0691096	0.0691704	0.0701624	0.0709551	0.0709526	0.0708619	0.0714331	0.0719314	0.0718985	0.0717325	0.0724124
139	T. caespitum	calibration	0.094175	0.0943314	0.0941304	0.0938083	0.0938859	0.0941876	0.094299	0.094202	0.0941531	0.0942218	0.0942586	0.0945086	0.0947509	0.094763	0.0946142	0.0943651	0.0942821	0.0946457	0.0947985	0.0947961	0.0948006	0.0950006	0.0952459	0.0953079	0.0951107	0.0953675	0.0955531	0.0955373	0.0955899	0.0957569	0.0959548	0.0961075	0.0962138	0.0964692	0.0967728	0.096914	0.0970499	0.0972385	0.0975071	0.0978571	0.0982234	0.0985583	0.0988424	0.0991515	0.0993165	0.0994361	0.0997837
140	T. caespitum	calibration	0.0779332	0.0783489	0.0784803	0.0778198	0.0777077	0.0782632	0.078916	0.0781755	0.0776529	0.0780719	0.0789455	0.0787063	0.0782707	0.0786407	0.0794692	0.0791648	0.0783986	0.0789381	0.0796185	0.0795327	0.0788094	0.0791819	0.0797916	0.0798844	0.0791783	0.0793749	0.0798353	0.0800961	0.079985	0.0800375	0.0804167	0.080934	0.0807005	0.080539	0.0807986	0.0814583	0.0816428	0.081549	0.0816504	0.0826812	0.082959	0.08291	0.0833283	0.0839242	0.084168	0.0840877	0.0841577
141	T. caespitum	calibration	0.0758794	0.0767385	0.0767007	0.0754148	0.0753552	0.0763358	0.0770411	0.0762649	0.0757566	0.0762595	0.0771857	0.0768664	0.0765935	0.0774383	0.077889	0.0774118	0.0767625	0.0772637	0.0779911	0.0779862	0.0773498	0.0778948	0.0784357	0.078441	0.0779187	0.0783393	0.0789383	0.0791835	0.0788992	0.0790169	0.0794835	0.0799153	0.0795427	0.0796012	0.080129	0.0805593	0.0806004	0.0806765	0.0811168	0.0820421	0.082322	0.0824101	0.0829677	0.0835466	0.0837943	0.0838661	0.0842635
142	T. caespitum	calibration	0.20654	0.207038	0.207514	0.206685	0.206556	0.207204	0.207828	0.20717	0.206893	0.207521	0.208142	0.207661	0.207151	0.207603	0.208411	0.208177	0.207527	0.208066	0.20872	0.208975	0.208808	0.208856	0.209252	0.209415	0.208901	0.208949	0.209536	0.210115	0.209809	0.209884	0.210466	0.211199	0.211066	0.211042	0.211451	0.212157	0.212147	0.212103	0.21251	0.213356	0.213476	0.213453	0.214061	0.214692	0.214947	0.214942	0.215196
143	T. caespitum	calibration	0.117837	0.117921	0.117357	0.11701	0.117122	0.117442	0.117536	0.117325	0.117307	0.117492	0.117346	0.117296	0.117523	0.117945	0.117902	0.117718	0.11764	0.117816	0.117852	0.117973	0.11826	0.118469	0.118263	0.118077	0.118369	0.11855	0.118475	0.118333	0.118562	0.11886	0.119055	0.119107	0.119231	0.119512	0.119746	0.11969	0.119955	0.12034	0.120664	0.120889	0.121207	0.121642	0.122098	0.122232	0.122487	0.122866	0.123009
144	T. caespitum	calibration	0.116241	0.117159	0.117745	0.11608	0.115828	0.116909	0.117729	0.117002	0.11644	0.116822	0.117666	0.117251	0.116748	0.117295	0.118046	0.117841	0.117232	0.117623	0.118305	0.118349	0.117745	0.117986	0.118642	0.118759	0.117835	0.118248	0.118949	0.119188	0.118701	0.118849	0.119444	0.119917	0.119459	0.119476	0.120084	0.120685	0.120529	0.120472	0.120952	0.12161	0.121636	0.121627	0.122262	0.12285	0.122946	0.122816	0.123235
145	T. caespitum	calibration	0.145415	0.145667	0.145611	0.144859	0.144576	0.144971	0.145627	0.144978	0.144586	0.144991	0.145398	0.145018	0.144592	0.144828	0.145377	0.145017	0.144284	0.144559	0.144821	0.144716	0.14437	0.144543	0.144833	0.144856	0.144461	0.144503	0.144761	0.144947	0.144796	0.144823	0.145075	0.145382	0.145244	0.145173	0.145352	0.145722	0.145733	0.14575	0.146074	0.14681	0.146906	0.146831	0.147247	0.147759	0.147933	0.147872	0.148086
146	T. caespitum	calibration	0.152468	0.153121	0.153016	0.151823	0.15182	0.152612	0.152822	0.151901	0.151734	0.15255	0.152656	0.152007	0.151529	0.151853	0.152145	0.151682	0.151059	0.151469	0.152043	0.151897	0.151114	0.151311	0.151654	0.151606	0.151041	0.151291	0.151706	0.151727	0.151043	0.151242	0.151813	0.152007	0.151436	0.151395	0.151919	0.152367	0.152167	0.152111	0.152583	0.15323	0.153189	0.153186	0.153958	0.154343	0.154375	0.154358	0.154727
147	T. caespitum	calibration	0.113535	0.113894	0.113734	0.113199	0.113369	0.113945	0.114101	0.113354	0.113002	0.113423	0.113877	0.113652	0.11339	0.113663	0.113936	0.113763	0.113503	0.113869	0.11414	0.114121	0.113962	0.114267	0.114565	0.114527	0.114105	0.114265	0.114592	0.114767	0.114646	0.114621	0.114868	0.115255	0.114946	0.115072	0.115493	0.115538	0.115569	0.115665	0.115902	0.116406	0.116466	0.116463	0.11688	0.117319	0.117489	0.1175	0.117748
148	T. caespitum	calibration	0.113559	0.114541	0.114731	0.113504	0.113513	0.114483	0.114978	0.113929	0.113602	0.114533	0.115167	0.114557	0.114064	0.114734	0.11515	0.114973	0.114619	0.114884	0.115572	0.115697	0.115173	0.115513	0.116012	0.116119	0.11564	0.115769	0.116291	0.116654	0.116154	0.116321	0.116889	0.117233	0.116612	0.116693	0.117437	0.117948	0.117814	0.117867	0.118445	0.119047	0.119007	0.118941	0.119538	0.120246	0.120338	0.12012	0.120644
149	T. caespitum	calibration	0.171971	0.172654	0.173204	0.172657	0.172601	0.173071	0.173409	0.172552	0.172198	0.172923	0.173891	0.173571	0.173063	0.173485	0.174286	0.174162	0.173598	0.173988	0.174789	0.174893	0.174238	0.174536	0.175201	0.175505	0.175043	0.175099	0.175766	0.176404	0.175879	0.175869	0.176389	0.176955	0.176572	0.176723	0.177532	0.178375	0.178497	0.178555	0.179031	0.179989	0.180175	0.180165	0.180781	0.18162	0.181886	0.181751	0.182126
150	T. caespitum	calibration	0.17265	0.173542	0.174105	0.173074	0.172716	0.173251	0.173936	0.173373	0.173131	0.173692	0.174169	0.173887	0.17363	0.174082	0.174699	0.174672	0.174267	0.174356	0.175195	0.175327	0.174544	0.17497	0.175575	0.175707	0.175212	0.175671	0.176333	0.176602	0.176192	0.176294	0.176879	0.177436	0.176774	0.176883	0.177734	0.178314	0.178374	0.178412	0.178796	0.179623	0.179721	0.179623	0.180121	0.181005	0.181372	0.181283	0.181562
151	T. caespitum	calibration	0.112293	0.112779	0.113286	0.112281	0.112153	0.112874	0.113457	0.113149	0.112899	0.113218	0.113981	0.114116	0.113973	0.114122	0.114829	0.11482	0.114437	0.114837	0.115338	0.115575	0.115523	0.115615	0.11607	0.116395	0.116153	0.116266	0.116647	0.117069	0.117239	0.117374	0.117749	0.118345	0.118359	0.118435	0.118827	0.1195	0.119778	0.119891	0.120189	0.121077	0.121501	0.121724	0.12224	0.122877	0.123307	0.123536	0.123832
152	T. caespitum	calibration	0.149869	0.150623	0.151003	0.149818	0.1495	0.150231	0.151067	0.150061	0.149688	0.150589	0.151124	0.150567	0.150041	0.150494	0.15121	0.150732	0.149847	0.150408	0.151058	0.151011	0.150441	0.150959	0.151493	0.151507	0.150966	0.151278	0.151774	0.151921	0.151461	0.151656	0.152373	0.153005	0.15236	0.152262	0.152901	0.153586	0.153646	0.153526	0.15371	0.15459	0.154621	0.154485	0.155102	0.155673	0.155793	0.155701	0.156096
153	T. caespitum	calibration	0.131945	0.132744	0.132402	0.131334	0.131668	0.132847	0.133343	0.132706	0.132535	0.133249	0.133843	0.133562	0.133519	0.134474	0.134981	0.134539	0.134095	0.135123	0.135654	0.13564	0.135485	0.13593	0.136474	0.136649	0.136354	0.137081	0.137733	0.137912	0.13797	0.138416	0.138999	0.139334	0.138987	0.139336	0.140195	0.140664	0.140823	0.141188	0.141923	0.142653	0.142865	0.143071	0.143802	0.144439	0.144728	0.144963	0.145771
154	T. caespitum	calibration	0.367888	0.367426	0.36622	0.365995	0.365989	0.365937	0.365732	0.365324	0.365081	0.36494	0.364375	0.364129	0.364021	0.363796	0.363631	0.363359	0.363004	0.362686	0.362272	0.362015	0.362002	0.362018	0.361527	0.360926	0.360753	0.360751	0.360557	0.360206	0.360082	0.360184	0.360232	0.360073	0.359965	0.360058	0.360194	0.360124	0.360195	0.360375	0.360552	0.360558	0.360507	0.360682	0.361177	0.361158	0.361053	0.361114	0.361391
155	T. caespitum	calibration	0.137158	0.137653	0.137554	0.136536	0.136569	0.13723	0.137284	0.136563	0.136495	0.137202	0.137318	0.136715	0.136455	0.137137	0.137284	0.136681	0.136075	0.136552	0.136713	0.136398	0.135988	0.136526	0.136775	0.136586	0.136284	0.136659	0.136854	0.136618	0.13633	0.136597	0.136998	0.13708	0.136748	0.136833	0.13725	0.137471	0.137386	0.137493	0.137964	0.13845	0.138385	0.138459	0.139273	0.13958	0.139492	0.139417	0.139882
156	T. caespitum	calibration	0.146348	0.146229	0.146309	0.146286	0.14598	0.145896	0.146489	0.146461	0.145972	0.145569	0.146052	0.146323	0.146144	0.145761	0.146302	0.146293	0.145772	0.145637	0.145951	0.146263	0.146259	0.145918	0.145906	0.146099	0.146145	0.145921	0.145975	0.146303	0.146388	0.146263	0.146297	0.146649	0.146822	0.146719	0.146628	0.146954	0.147402	0.14755	0.147476	0.147993	0.148256	0.148284	0.148349	0.148704	0.149117	0.149412	0.149504
157	T. caespitum	calibration	0.235096	0.23453	0.235637	0.236118	0.23524	0.234427	0.235339	0.235617	0.234967	0.234151	0.234829	0.235141	0.234613	0.233635	0.234132	0.234636	0.234445	0.233528	0.233476	0.233951	0.234204	0.23313	0.232982	0.233516	0.233724	0.233029	0.232847	0.233411	0.233794	0.23322	0.232974	0.233801	0.234163	0.233769	0.233396	0.23409	0.234394	0.234344	0.234267	0.234686	0.235192	0.235333	0.235015	0.235615	0.236133	0.236165	0.235898
158	T. caespitum	calibration	0.209896	0.209703	0.210121	0.209962	0.210035	0.210263	0.210301	0.210086	0.210364	0.211062	0.211207	0.210821	0.210556	0.210848	0.211176	0.210954	0.210513	0.210628	0.210874	0.210974	0.210976	0.21143	0.211785	0.211858	0.211693	0.211721	0.211861	0.212016	0.212113	0.212255	0.212556	0.212946	0.212865	0.212996	0.213388	0.213754	0.213847	0.213988	0.214342	0.214786	0.215014	0.215276	0.21583	0.216303	0.21658	0.216758	0.217084
159	T. caespitum	calibration	0.326448	0.327003	0.327781	0.326752	0.326074	0.326217	0.326714	0.325542	0.324846	0.325413	0.326269	0.325428	0.324141	0.323852	0.324432	0.324117	0.323238	0.323237	0.323737	0.323509	0.322434	0.322295	0.322666	0.322731	0.321945	0.321616	0.321824	0.322057	0.321415	0.321112	0.321426	0.322036	0.321542	0.32132	0.321699	0.322311	0.321708	0.321288	0.321692	0.322123	0.321744	0.32132	0.321754	0.322575	0.322749	0.322413	0.322624
160	T. caespitum	calibration	0.22183	0.2222	0.222466	0.221441	0.221109	0.221691	0.222448	0.221397	0.220749	0.221308	0.222031	0.221342	0.220556	0.220923	0.221594	0.221275	0.220479	0.22065	0.221254	0.221111	0.220195	0.22047	0.22081	0.220654	0.219947	0.220106	0.220444	0.220455	0.21994	0.219965	0.220343	0.22061	0.220198	0.220194	0.220734	0.221373	0.221183	0.221069	0.221559	0.222416	0.222603	0.222628	0.223183	0.22381	0.223946	0.223782	0.224075
161	T. caespitum	calibration	0.1484	0.148523	0.148948	0.149186	0.149067	0.149125	0.14982	0.149525	0.149555	0.150203	0.150486	0.150598	0.150565	0.150549	0.151194	0.151635	0.151891	0.152414	0.152632	0.152832	0.153105	0.153031	0.153205	0.153489	0.153653	0.154211	0.154581	0.154694	0.154967	0.155439	0.155821	0.156015	0.156593	0.156926	0.157157	0.157714	0.158147	0.158569	0.159116	0.15991	0.160421	0.160853	0.161474	0.161917	0.162318	0.162756	0.163243
162	T. caespitum	calibration	0.0862267	0.0865878	0.0882117	0.0874194	0.0867908	0.0872838	0.0887253	0.0880811	0.0875473	0.0881588	0.08928	0.088955	0.088172	0.0883004	0.0899157	0.090255	0.0895691	0.0897733	0.090664	0.0908476	0.0901155	0.0903693	0.0912181	0.0917697	0.0913856	0.0913824	0.0919602	0.0926124	0.0923331	0.0921876	0.0926878	0.0936301	0.0932648	0.0932747	0.0939573	0.0948225	0.0949599	0.0949213	0.0952937	0.0965318	0.0969958	0.0970226	0.0974033	0.0983103	0.098813	0.0988656	0.0991435
163	T. caespitum	calibration	0.0499136	0.0498741	0.0495742	0.0496508	0.0502919	0.0506578	0.0499745	0.050187	0.0507159	0.0509184	0.0503151	0.0504481	0.0511416	0.0517197	0.0511829	0.0512885	0.0519706	0.0521442	0.0518408	0.0518267	0.052388	0.0529533	0.0527897	0.0525444	0.0529951	0.0532889	0.0534152	0.0534669	0.0536029	0.054108	0.0544045	0.0542179	0.0544049	0.0548786	0.0552463	0.0551062	0.0552855	0.0557686	0.056279	0.05629	0.056577	0.0571745	0.0577883	0.057719	0.0578599	0.0583782	0.0587977
164	T. caespitum	calibration	0.10958	0.109423	0.109158	0.109208	0.109788	0.110026	0.109152	0.109356	0.109942	0.110157	0.109443	0.10958	0.110272	0.110721	0.110019	0.109976	0.110558	0.110699	0.110495	0.110397	0.110633	0.111045	0.110893	0.11065	0.110941	0.11117	0.111082	0.110903	0.111242	0.1117	0.111781	0.111445	0.111827	0.112369	0.112616	0.112329	0.112478	0.113015	0.113565	0.113435	0.113727	0.114371	0.114909	0.114752	0.114936	0.115517	0.115737
165	T. caespitum	calibration	0.104197	0.104336	0.103737	0.103504	0.104029	0.104402	0.103659	0.103645	0.104167	0.104552	0.103827	0.103833	0.104495	0.105113	0.104458	0.104193	0.10455	0.104872	0.104604	0.10439	0.104662	0.105354	0.105051	0.104541	0.104925	0.105276	0.105251	0.105018	0.105163	0.105634	0.105731	0.105251	0.105512	0.105993	0.106243	0.105987	0.106082	0.106641	0.10728	0.107026	0.107197	0.107797	0.108369	0.108213	0.108332	0.108861	0.109189
166	T. caespitum	calibration	0.0588621	0.0593705	0.0607341	0.0601572	0.0592778	0.0593128	0.0606812	0.0600952	0.0594223	0.0596997	0.0606545	0.0604433	0.0597854	0.0597215	0.0605197	0.0605851	0.0600079	0.0598491	0.0603087	0.0605418	0.0601881	0.0598106	0.0602963	0.0607487	0.0601567	0.0596884	0.0601688	0.0609906	0.0604102	0.0601511	0.0604771	0.061057	0.0607921	0.0604673	0.0605617	0.0612035	0.0610682	0.0607546	0.0608627	0.0617445	0.0620953	0.0619529	0.0618339	0.0624634	0.0627741	0.0626149	0.0626098
167	T. caespitum	calibration	0.0802111	0.0803804	0.0811281	0.0810347	0.0805475	0.080614	0.0818136	0.0814457	0.0809113	0.0809731	0.0813868	0.0812959	0.0808988	0.0807178	0.0815766	0.0816415	0.0810362	0.0809753	0.0814054	0.0816219	0.081343	0.0810499	0.0813872	0.0817415	0.0813966	0.0811063	0.0814364	0.0820065	0.0816789	0.0814847	0.0817199	0.0822446	0.0822243	0.0819602	0.0819572	0.0826093	0.0826254	0.0823976	0.0824749	0.0834085	0.0838841	0.0839041	0.0839029	0.0843589	0.0847207	0.0848168	0.0848237
168	T. caespitum	calibration	0.193472	0.193699	0.194217	0.193751	0.193499	0.193747	0.194233	0.19361	0.193251	0.193566	0.193741	0.193568	0.193274	0.193204	0.193794	0.193745	0.193257	0.193313	0.193457	0.193319	0.192944	0.193031	0.193272	0.193264	0.19282	0.1928	0.193158	0.193436	0.192928	0.192788	0.193103	0.193551	0.193311	0.193188	0.193409	0.193824	0.193726	0.193555	0.193687	0.19426	0.194474	0.194425	0.194465	0.194879	0.194941	0.1947	0.194824
169	T. caespitum	calibration	0.0585421	0.0590835	0.0593211	0.0585599	0.0588022	0.0594976	0.0593852	0.0590716	0.0591003	0.0594514	0.0595204	0.0593157	0.0593786	0.0599634	0.0601774	0.0601147	0.0600392	0.0602607	0.0604831	0.0605601	0.0605552	0.0608465	0.0611187	0.0611478	0.0609064	0.0610733	0.0613814	0.0615792	0.0614993	0.0616619	0.0618509	0.0618737	0.0619352	0.0622067	0.0626043	0.062903	0.0628779	0.0630454	0.0635869	0.064127	0.0644855	0.0648184	0.0652752	0.0655233	0.0657002	0.0659078	0.0661878
170	T. caespitum	calibration	0.0804726	0.0806878	0.0801883	0.0800094	0.0807893	0.0814042	0.0806115	0.0806105	0.0812911	0.0819189	0.081335	0.0813828	0.0820093	0.0826164	0.0823127	0.0822004	0.0825809	0.0831735	0.083023	0.0829173	0.0833485	0.0840451	0.0840565	0.0838326	0.0841094	0.0846843	0.0849214	0.0847874	0.0848158	0.0855228	0.0860034	0.0857415	0.0858173	0.0863895	0.0869433	0.0868074	0.0869401	0.0875983	0.0884855	0.0886366	0.0888925	0.0895806	0.0905614	0.0904468	0.0905597	0.0912289	0.0918727
171	T. caespitum	calibration	0.103771	0.10333	0.102194	0.103206	0.104239	0.104042	0.102424	0.103193	0.104437	0.104598	0.103021	0.103598	0.105012	0.105324	0.104239	0.104335	0.105438	0.10579	0.105027	0.104781	0.105675	0.10641	0.105852	0.10533	0.106276	0.106724	0.106368	0.105927	0.106847	0.107574	0.10737	0.106517	0.107425	0.108392	0.108545	0.107758	0.108234	0.109258	0.109943	0.109567	0.110198	0.111347	0.111906	0.11137	0.11165	0.112766	0.11318
172	T. caespitum	calibration	0.153894	0.154357	0.156656	0.156774	0.155764	0.155348	0.15682	0.156998	0.156525	0.156378	0.157539	0.157844	0.157287	0.156736	0.158251	0.158574	0.157739	0.157652	0.158528	0.15918	0.159035	0.158696	0.15948	0.160485	0.160428	0.159716	0.160093	0.1613	0.161323	0.161024	0.161318	0.162381	0.162526	0.162359	0.162593	0.163711	0.1639	0.163688	0.163794	0.1649	0.165305	0.165215	0.16537	0.166285	0.166986	0.167177	0.167198
173	T. caespitum	calibration	0.183334	0.18372	0.183418	0.183799	0.184551	0.184903	0.184242	0.183919	0.184615	0.185638	0.184981	0.18482	0.185168	0.185547	0.185535	0.185401	0.185706	0.18688	0.186648	0.186237	0.186584	0.187565	0.187592	0.18722	0.187455	0.187915	0.188019	0.187908	0.188341	0.188975	0.189377	0.18935	0.189223	0.189733	0.190481	0.19061	0.190456	0.190931	0.191987	0.192156	0.192302	0.192728	0.19344	0.193891	0.194286	0.19479	0.195478
174	T. caespitum	calibration	0.253686	0.253524	0.254071	0.254724	0.254333	0.253767	0.254299	0.254648	0.254703	0.254628	0.254794	0.25513	0.255102	0.254554	0.254693	0.255188	0.255372	0.254634	0.254701	0.255355	0.255969	0.255614	0.255667	0.256149	0.256565	0.256151	0.256144	0.256745	0.257152	0.257304	0.257435	0.25775	0.258291	0.258374	0.258366	0.258992	0.259488	0.259671	0.259698	0.26011	0.260587	0.260886	0.26097	0.261514	0.262229	0.262781	0.262892
175	T. caespitum	calibration	0.134008	0.134101	0.133938	0.133654	0.133642	0.133782	0.133789	0.133731	0.133653	0.13362	0.13371	0.133607	0.1337	0.134147	0.13395	0.133788	0.133867	0.134067	0.133896	0.133609	0.133465	0.133588	0.133786	0.133812	0.133574	0.133693	0.13384	0.133843	0.133731	0.134001	0.134267	0.1342	0.133997	0.134161	0.134474	0.134452	0.134598	0.134812	0.134996	0.135144	0.13524	0.135449	0.135864	0.136146	0.136181	0.136179	0.136537
176	T. caespitum	calibration	0.147586	0.148068	0.148039	0.147311	0.146989	0.147372	0.14815	0.147656	0.147302	0.147648	0.148104	0.147731	0.147278	0.147484	0.147974	0.147914	0.147543	0.147675	0.148221	0.148351	0.147898	0.147871	0.148282	0.148477	0.147967	0.148069	0.148423	0.148616	0.148317	0.148576	0.149024	0.149202	0.149107	0.14918	0.149606	0.150284	0.15011	0.149984	0.150362	0.150802	0.15081	0.150799	0.151247	0.151791	0.152015	0.15205	0.152425
177	T. caespitum	calibration	0.139221	0.138853	0.138084	0.138617	0.13906	0.138972	0.138471	0.13875	0.138974	0.138746	0.138302	0.13849	0.138913	0.138986	0.138362	0.138313	0.13867	0.138498	0.138157	0.138163	0.138502	0.138268	0.138057	0.138012	0.138115	0.138295	0.138113	0.13776	0.137965	0.13844	0.138464	0.137865	0.138	0.138333	0.138524	0.138416	0.138587	0.13895	0.13924	0.139024	0.139202	0.13957	0.139697	0.139575	0.139692	0.140077	0.140369
178	T. caespitum	calibration	0.148905	0.149202	0.149502	0.148974	0.14859	0.148771	0.149446	0.149173	0.148797	0.148804	0.149102	0.149053	0.148911	0.148994	0.149195	0.149307	0.149304	0.149278	0.149325	0.149423	0.149513	0.149505	0.149658	0.149812	0.149783	0.149957	0.149976	0.149894	0.150133	0.150311	0.150394	0.150437	0.150526	0.150812	0.151083	0.151044	0.151211	0.15145	0.15169	0.152042	0.152267	0.152462	0.152749	0.152919	0.153054	0.153217	0.153432
179	T. caespitum	calibration	0.134223	0.133741	0.134483	0.134659	0.134103	0.1337	0.134398	0.134868	0.134708	0.134277	0.134634	0.135109	0.135063	0.134429	0.134739	0.135312	0.13554	0.135036	0.134984	0.135415	0.135909	0.135521	0.135513	0.135807	0.135939	0.13578	0.135764	0.136027	0.136395	0.136429	0.136456	0.13674	0.137035	0.137035	0.137005	0.137388	0.137642	0.137713	0.137778	0.138263	0.139005	0.139415	0.139166	0.13942	0.139993	0.140464	0.140323
180	T. caespitum	calibration	0.360434	0.359962	0.359761	0.359866	0.359212	0.358575	0.359019	0.359047	0.35873	0.358378	0.358421	0.358486	0.358371	0.358071	0.358036	0.358076	0.357893	0.35726	0.35721	0.35724	0.357044	0.356941	0.356829	0.356717	0.356628	0.356533	0.356419	0.356358	0.35648	0.356314	0.356213	0.356429	0.356625	0.356504	0.35634	0.356606	0.356895	0.357036	0.357042	0.357153	0.357463	0.357757	0.357847	0.35806	0.358277	0.358406	0.358399
181	T. caespitum	calibration	0.179511	0.179836	0.180846	0.180212	0.179554	0.179725	0.180871	0.18092	0.180334	0.180095	0.181459	0.181355	0.180646	0.18071	0.18186	0.182192	0.181634	0.181274	0.182123	0.182729	0.182368	0.181863	0.182557	0.183278	0.182666	0.182444	0.18293	0.183606	0.183345	0.183245	0.183759	0.184707	0.184687	0.184479	0.1847	0.185651	0.185885	0.185746	0.18582	0.186793	0.18716	0.187063	0.187155	0.188128	0.188752	0.188845	0.189111
182	T. caespitum	calibration	0.187833	0.188062	0.187816	0.187394	0.187637	0.188024	0.187734	0.187472	0.187644	0.188056	0.187926	0.187631	0.187726	0.18832	0.188116	0.18775	0.187605	0.187835	0.187904	0.187818	0.187708	0.187782	0.188006	0.188088	0.187861	0.188111	0.188172	0.18794	0.187874	0.188301	0.188665	0.18857	0.188386	0.188668	0.189175	0.189325	0.189239	0.189481	0.190093	0.190334	0.190243	0.190323	0.190917	0.191167	0.191215	0.19136	0.191944
183	T. caespitum	calibration	0.149174	0.149536	0.150117	0.15009	0.149778	0.14989	0.150857	0.150679	0.150288	0.150377	0.151129	0.151058	0.150683	0.150756	0.151395	0.151458	0.151107	0.151244	0.152035	0.152414	0.152029	0.151841	0.15249	0.153047	0.152579	0.152567	0.153045	0.153542	0.153277	0.153367	0.153867	0.154444	0.154314	0.154307	0.154769	0.155622	0.155553	0.155468	0.155886	0.156487	0.156732	0.156834	0.157153	0.15764	0.158034	0.158298	0.158592
184	T. caespitum	calibration	0.118911	0.119999	0.120744	0.120303	0.12038	0.12112	0.121918	0.121592	0.121737	0.122667	0.12314	0.12297	0.123095	0.124082	0.124716	0.124803	0.124766	0.12529	0.125884	0.126195	0.12632	0.12708	0.12752	0.127696	0.12796	0.128404	0.129068	0.129642	0.129584	0.129987	0.130705	0.131327	0.131373	0.131693	0.132357	0.132989	0.132985	0.133219	0.133986	0.13457	0.134813	0.135138	0.135896	0.136468	0.136722	0.136933	0.137627
185	T. caespitum	calibration	0.142263	0.142907	0.143775	0.14409	0.144436	0.144945	0.14554	0.145919	0.146308	0.146834	0.147475	0.148015	0.1486	0.149324	0.149912	0.150392	0.15082	0.151286	0.152036	0.152706	0.153181	0.15386	0.154502	0.1552	0.156031	0.156538	0.157066	0.157722	0.158365	0.158812	0.159458	0.160426	0.160857	0.161408	0.162163	0.162924	0.163564	0.164199	0.164902	0.165645	0.166357	0.167004	0.167606	0.168325	0.168953	0.169568	0.170452
186	T. caespitum	calibration	0.152491	0.152653	0.153612	0.15393	0.153671	0.153404	0.15376	0.154347	0.154503	0.154323	0.154703	0.155296	0.155511	0.155201	0.155663	0.156401	0.156784	0.156324	0.156545	0.157079	0.157441	0.157309	0.157299	0.157737	0.158541	0.158253	0.158421	0.159214	0.159473	0.159243	0.159365	0.160221	0.160723	0.160733	0.160717	0.161312	0.161845	0.162064	0.162117	0.162649	0.163397	0.163929	0.164022	0.164456	0.16508	0.165604	0.165694
187	T. caespitum	calibration	0.121568	0.121816	0.120552	0.120701	0.121844	0.122315	0.120785	0.120857	0.121814	0.122523	0.121812	0.121731	0.122529	0.123537	0.122604	0.122293	0.123073	0.124014	0.123531	0.123163	0.123773	0.124601	0.124393	0.123954	0.124444	0.12535	0.125419	0.12487	0.125214	0.126055	0.126343	0.125785	0.126286	0.127157	0.127599	0.12707	0.127489	0.128391	0.129087	0.128903	0.129293	0.130105	0.130749	0.130882	0.131253	0.131952	0.132505
188	T. caespitum	calibration	0.112167	0.113035	0.112578	0.11168	0.11205	0.112666	0.111985	0.112048	0.112668	0.113192	0.112684	0.112346	0.112652	0.113398	0.11293	0.112608	0.11288	0.113513	0.11331	0.113025	0.11326	0.11406	0.114154	0.113774	0.113647	0.114318	0.11461	0.114297	0.114097	0.114717	0.115061	0.114538	0.114642	0.115178	0.115644	0.115532	0.115645	0.116135	0.116756	0.116805	0.116967	0.117476	0.118234	0.118421	0.118525	0.118804	0.119257
189	T. caespitum	calibration	0.147467	0.148052	0.147151	0.146443	0.147933	0.149504	0.148394	0.147824	0.148801	0.1504	0.149927	0.149428	0.149888	0.151206	0.150883	0.150627	0.151131	0.152249	0.152009	0.151485	0.1517	0.153103	0.15336	0.152931	0.153098	0.154464	0.155059	0.154628	0.15456	0.155506	0.156297	0.156191	0.156343	0.157145	0.157968	0.157905	0.158202	0.159053	0.160092	0.16033	0.160531	0.161199	0.162386	0.162691	0.162923	0.163545	0.164596
190	T. caespitum	calibration	0.106975	0.107054	0.106001	0.106156	0.107248	0.107812	0.106608	0.106493	0.107409	0.108348	0.107602	0.107269	0.107969	0.109208	0.10823	0.107948	0.108747	0.109439	0.108823	0.108515	0.109299	0.110163	0.109873	0.109385	0.109976	0.110929	0.110982	0.110411	0.110827	0.111762	0.111993	0.111206	0.111667	0.112522	0.112965	0.112483	0.112737	0.113585	0.114418	0.11422	0.11452	0.115352	0.116203	0.116255	0.116504	0.117169	0.117766
191	T. caespitum	calibration	0.174982	0.175437	0.176084	0.175566	0.175421	0.175787	0.176209	0.176027	0.175756	0.175814	0.176387	0.176321	0.176161	0.176478	0.176774	0.176805	0.176681	0.176725	0.177145	0.177382	0.177296	0.177571	0.177884	0.178019	0.177921	0.178103	0.178522	0.178893	0.178787	0.178963	0.179317	0.179655	0.180034	0.180092	0.180159	0.18076	0.181194	0.181467	0.181731	0.182236	0.182666	0.183035	0.183458	0.184083	0.184622	0.18498	0.185246
192	T. caespitum	calibration	0.277192	0.276891	0.276089	0.276407	0.276894	0.276979	0.276483	0.27671	0.277064	0.277142	0.276898	0.27677	0.276939	0.277188	0.276222	0.276042	0.276611	0.276736	0.276341	0.27632	0.276861	0.276828	0.276512	0.27632	0.276569	0.276997	0.276913	0.276506	0.276719	0.277107	0.27724	0.277082	0.277618	0.278087	0.27816	0.277869	0.278265	0.27889	0.27932	0.279395	0.279823	0.280393	0.280729	0.280895	0.281434	0.282174	0.282405
193	T. caespitum	calibration	0.183218	0.183402	0.182053	0.181756	0.182723	0.183303	0.181915	0.181899	0.182677	0.183228	0.182423	0.181808	0.182129	0.183122	0.182182	0.18156	0.182097	0.183455	0.182771	0.181923	0.182164	0.182872	0.182655	0.182046	0.182089	0.183084	0.18317	0.182383	0.182482	0.183197	0.183521	0.183007	0.182886	0.183383	0.183879	0.183561	0.183701	0.184235	0.184801	0.184808	0.185035	0.185598	0.186271	0.186316	0.1864	0.186801	0.187395
194	T. caespitum	calibration	0.177963	0.178363	0.178749	0.177529	0.177477	0.178094	0.177932	0.177682	0.17763	0.177781	0.177871	0.177646	0.177667	0.178214	0.178278	0.177924	0.177718	0.178314	0.178364	0.178057	0.177841	0.178308	0.178581	0.178416	0.177985	0.178263	0.178605	0.178665	0.178463	0.178683	0.178964	0.178986	0.179017	0.179222	0.179474	0.179549	0.179687	0.180035	0.180571	0.181067	0.181389	0.181703	0.182173	0.182604	0.182874	0.183054	0.183346
195	T. caespitum	calibration	0.223051	0.223159	0.223438	0.22331	0.223287	0.223368	0.223401	0.223515	0.223471	0.223416	0.223896	0.223823	0.223806	0.2243	0.224155	0.224023	0.224142	0.224459	0.224561	0.224629	0.224797	0.225024	0.225041	0.224974	0.225035	0.225167	0.22549	0.225819	0.225743	0.226116	0.22662	0.226854	0.22671	0.227078	0.227673	0.227776	0.228142	0.228596	0.228997	0.229376	0.229657	0.230037	0.230642	0.231009	0.231437	0.231952	0.232349
196	T. caespitum	calibration	0.124199	0.123474	0.123117	0.123801	0.12395	0.12356	0.123301	0.123985	0.124241	0.123831	0.123861	0.124638	0.125021	0.124369	0.124392	0.124955	0.125353	0.124764	0.12453	0.124877	0.125463	0.125256	0.125106	0.125318	0.125849	0.125983	0.125802	0.125715	0.126313	0.126414	0.126281	0.126376	0.126999	0.127223	0.127067	0.127059	0.127742	0.128186	0.128107	0.128319	0.129047	0.129652	0.129575	0.129582	0.130016	0.130585	0.130563
197	T. caespitum	calibration	0.0979513	0.0975725	0.0968848	0.0975427	0.097889	0.0976619	0.09726	0.0976722	0.0982753	0.0985015	0.0980045	0.0983591	0.0988754	0.0987808	0.0985243	0.0989085	0.0996118	0.099727	0.0994511	0.0995321	0.100128	0.100383	0.100103	0.0999299	0.100484	0.100992	0.100921	0.10068	0.101409	0.101663	0.101542	0.101494	0.102115	0.102579	0.102595	0.102304	0.102895	0.103632	0.10398	0.103936	0.104484	0.105251	0.105607	0.105548	0.105931	0.106644	0.106813
198	T. caespitum	calibration	0.125885	0.125407	0.125278	0.125959	0.125936	0.125506	0.125537	0.125924	0.125889	0.125504	0.125772	0.126544	0.126756	0.125959	0.125996	0.126666	0.127102	0.126336	0.126257	0.126751	0.127243	0.126802	0.126583	0.126857	0.127408	0.127246	0.127022	0.127176	0.127824	0.127791	0.127598	0.127811	0.128321	0.128364	0.128193	0.12849	0.129038	0.129392	0.129438	0.129537	0.130078	0.130552	0.130486	0.130572	0.131025	0.131514	0.131361
199	T. caespitum	calibration	0.144037	0.143685	0.143955	0.143859	0.143519	0.143374	0.143797	0.144004	0.143682	0.143135	0.143247	0.143509	0.143501	0.143127	0.143151	0.143409	0.14346	0.142877	0.142913	0.143148	0.143137	0.142678	0.142824	0.143186	0.143087	0.142784	0.142715	0.142897	0.142968	0.142916	0.142927	0.143129	0.143449	0.143423	0.143365	0.143837	0.144098	0.144174	0.144303	0.144926	0.145472	0.145813	0.145993	0.146162	0.146465	0.146791	0.146834
200	T. caespitum	calibration	0.147265	0.147034	0.14677	0.147124	0.147116	0.146927	0.147019	0.146794	0.146612	0.146616	0.146643	0.146628	0.146558	0.146463	0.146443	0.146569	0.146619	0.1463	0.146338	0.146417	0.146294	0.146015	0.146015	0.146198	0.146328	0.146433	0.146352	0.146254	0.146557	0.14649	0.146432	0.146683	0.146812	0.146754	0.146732	0.147031	0.147189	0.147333	0.147586	0.147989	0.148387	0.1487	0.14891	0.14917	0.149312	0.149422	0.149748
201	T. caespitum	calibration	0.134443	0.134766	0.135186	0.134812	0.134487	0.134562	0.13501	0.134831	0.134584	0.134647	0.135067	0.134823	0.134553	0.13484	0.134988	0.1351	0.135045	0.134695	0.135116	0.135291	0.134798	0.134521	0.134853	0.135295	0.135231	0.134975	0.135089	0.135492	0.135545	0.135679	0.135831	0.135911	0.135982	0.135936	0.136049	0.136617	0.136584	0.136653	0.137158	0.137683	0.13787	0.137832	0.13785	0.138204	0.138492	0.138615	0.138744
202	T. caespitum	calibration	0.157497	0.157335	0.156289	0.156406	0.156926	0.156982	0.156059	0.156056	0.15642	0.156572	0.156117	0.156063	0.156295	0.156451	0.156196	0.156165	0.156408	0.156584	0.15608	0.155811	0.156131	0.156224	0.155873	0.155502	0.155631	0.156192	0.156114	0.155569	0.155824	0.156213	0.156269	0.155942	0.156144	0.156454	0.156521	0.156186	0.156536	0.157094	0.157405	0.157248	0.157497	0.158027	0.158408	0.158232	0.158399	0.158973	0.159311
203	T. caespitum	calibration	0.0670819	0.065981	0.0659933	0.067131	0.0668289	0.0658913	0.0661261	0.0671068	0.0671644	0.0662922	0.0663036	0.0673663	0.067789	0.0666723	0.0665271	0.0673449	0.0680335	0.0672083	0.0669988	0.067625	0.0684184	0.0676248	0.0671657	0.0674476	0.068132	0.0679275	0.0675512	0.0675871	0.0683251	0.0681215	0.06778	0.0681079	0.0688197	0.0688577	0.0683802	0.0681999	0.0690171	0.0694435	0.06911	0.0693422	0.0702547	0.0708907	0.0705026	0.0704135	0.0710158	0.0717118	0.0712612
204	T. caespitum	calibration	0.110356	0.110683	0.110184	0.10964	0.109874	0.110343	0.110159	0.109786	0.109863	0.110326	0.110372	0.110296	0.110265	0.110372	0.110585	0.110547	0.110417	0.110594	0.110797	0.110795	0.110676	0.111068	0.111128	0.11081	0.110448	0.11085	0.111111	0.111014	0.111029	0.111243	0.111452	0.111511	0.111564	0.111849	0.112139	0.112067	0.112089	0.112369	0.112834	0.113134	0.113282	0.113584	0.114219	0.114509	0.114671	0.114872	0.115188
205	T. caespitum	calibration	0.179429	0.180027	0.180842	0.181286	0.181478	0.181797	0.18257	0.183193	0.183711	0.18421	0.184771	0.185326	0.185773	0.186143	0.186918	0.18755	0.188008	0.188547	0.189243	0.189732	0.189973	0.190524	0.191195	0.192018	0.19293	0.193101	0.193529	0.194378	0.195013	0.195578	0.196264	0.197089	0.197607	0.198095	0.198662	0.199317	0.19992	0.200532	0.201162	0.201711	0.202417	0.203117	0.203654	0.204388	0.205105	0.205709	0.206229
206	T. caespitum	calibration	0.0764701	0.077164	0.0779517	0.0776178	0.0777145	0.0783819	0.079079	0.0786415	0.0784748	0.079125	0.0800158	0.0800378	0.0799643	0.0805487	0.0812394	0.0813217	0.0811514	0.0815904	0.0819429	0.0821017	0.0822188	0.0827665	0.0832306	0.0835049	0.0836602	0.0838784	0.0843713	0.0849456	0.0850901	0.085384	0.0859282	0.0865041	0.0862621	0.0864024	0.0870149	0.0875947	0.0876156	0.0877994	0.08841	0.0888972	0.0891951	0.0894999	0.0900131	0.0906299	0.090957	0.091148	0.0917492
207	T. caespitum	calibration	0.10353	0.104723	0.105737	0.105059	0.105276	0.106245	0.106849	0.106714	0.10708	0.108094	0.108644	0.108816	0.109047	0.109713	0.110841	0.111234	0.111214	0.111875	0.112648	0.112983	0.112962	0.113694	0.114433	0.114939	0.115224	0.115666	0.116356	0.117073	0.117369	0.117791	0.118601	0.119614	0.119639	0.11997	0.12078	0.121631	0.121895	0.122288	0.123093	0.123803	0.124314	0.124769	0.125362	0.126166	0.126595	0.126873	0.127813
208	T. caespitum	calibration	0.130722	0.130389	0.131353	0.13202	0.131288	0.130622	0.131768	0.131935	0.131243	0.130575	0.131329	0.13171	0.131484	0.131091	0.131911	0.13237	0.132163	0.131831	0.132407	0.13288	0.132672	0.132235	0.132534	0.132999	0.132845	0.132747	0.132978	0.1334	0.133525	0.133174	0.133158	0.133872	0.134295	0.134114	0.134005	0.134867	0.135219	0.135299	0.135541	0.136428	0.136978	0.137058	0.136979	0.137735	0.138433	0.138659	0.138496
209	T. caespitum	calibration	0.155156	0.154868	0.155077	0.155448	0.154791	0.154124	0.15481	0.155065	0.154911	0.154651	0.154739	0.154967	0.155068	0.154941	0.155002	0.155253	0.155452	0.155294	0.155276	0.155442	0.155515	0.154721	0.154743	0.155198	0.155263	0.155344	0.155439	0.155575	0.155808	0.155765	0.155711	0.155915	0.156432	0.15633	0.156063	0.156574	0.156922	0.157112	0.157351	0.158004	0.158502	0.15876	0.158887	0.159123	0.159528	0.159937	0.160039
210	T. caespitum	calibration	0.0829829	0.0833112	0.0842452	0.0839418	0.0831624	0.0830798	0.084364	0.0838934	0.0832241	0.0833335	0.0841821	0.0841206	0.0836253	0.083517	0.0841494	0.0844156	0.084203	0.0840537	0.084784	0.0851573	0.0846721	0.0843333	0.0848425	0.0853809	0.0850566	0.085076	0.0854641	0.0858639	0.0856729	0.0854612	0.0856488	0.0862181	0.0861764	0.0859601	0.0860249	0.0866663	0.0868619	0.0868207	0.0869602	0.0878374	0.0880382	0.0879146	0.0881531	0.0885974	0.0889481	0.0890698	0.0890087
211	T. caespitum	calibration	0.392879	0.393607	0.394057	0.393084	0.392916	0.393529	0.393928	0.39283	0.392487	0.393342	0.393668	0.393024	0.392399	0.392595	0.392927	0.39252	0.391796	0.391818	0.392053	0.391665	0.390755	0.390992	0.391278	0.391163	0.390625	0.390584	0.390926	0.391174	0.390656	0.390698	0.391219	0.391731	0.391371	0.391496	0.392069	0.392373	0.392133	0.392139	0.392699	0.393329	0.393492	0.393538	0.393953	0.394629	0.39488	0.394855	0.39534
212	T. caespitum	calibration	0.238485	0.238035	0.23758	0.238637	0.238783	0.238198	0.238008	0.2387	0.238981	0.238421	0.237658	0.238127	0.238836	0.238759	0.238407	0.238675	0.239136	0.238732	0.238198	0.238245	0.238871	0.238978	0.238542	0.238455	0.239355	0.239325	0.238928	0.238816	0.239527	0.239806	0.239699	0.239617	0.240235	0.240722	0.240862	0.240836	0.241307	0.241824	0.242011	0.241709	0.242304	0.243172	0.243396	0.243333	0.243809	0.244668	0.245001
213	T. caespitum	calibration	0.223746	0.224166	0.224821	0.224601	0.224236	0.224268	0.224886	0.224629	0.224527	0.224872	0.225002	0.224979	0.224807	0.224624	0.224985	0.225225	0.225181	0.225027	0.22513	0.22512	0.224911	0.225017	0.225259	0.225534	0.225723	0.225548	0.22573	0.226182	0.226102	0.226067	0.226372	0.22697	0.227092	0.227242	0.22757	0.228021	0.228344	0.228531	0.228742	0.229341	0.229883	0.230284	0.230605	0.231035	0.231534	0.231979	0.232213
214	T. caespitum	validation	0.117816	0.11857	0.11867	0.117832	0.117804	0.118348	0.118494	0.117802	0.117758	0.118537	0.118802	0.118216	0.118071	0.119107	0.119424	0.119118	0.118831	0.119353	0.119655	0.11937	0.118822	0.11932	0.119911	0.119923	0.119223	0.119618	0.120192	0.120288	0.119687	0.119993	0.120565	0.120682	0.120489	0.120721	0.121297	0.121696	0.121429	0.121481	0.12218	0.122752	0.122818	0.122886	0.123458	0.123902	0.123926	0.123862	0.124454
215	T. caespitum	validation	0.161374	0.161489	0.161723	0.161641	0.161524	0.161584	0.161918	0.162176	0.16208	0.161882	0.162351	0.162638	0.162897	0.163284	0.163269	0.163305	0.163424	0.163454	0.163777	0.16401	0.164021	0.164217	0.164594	0.164869	0.164812	0.16484	0.165065	0.1654	0.165604	0.165918	0.166161	0.166275	0.166732	0.167045	0.167248	0.167595	0.167914	0.168284	0.16873	0.16917	0.169683	0.17025	0.17078	0.170996	0.171337	0.171828	0.172163
216	T. caespitum	validation	0.0899627	0.090231	0.0905644	0.0902925	0.090323	0.0905899	0.0906975	0.0905993	0.0905707	0.0907371	0.09103	0.0909017	0.0909999	0.0916645	0.0915449	0.0912967	0.0913137	0.0917289	0.0917733	0.0916664	0.0916427	0.0917487	0.092053	0.0922547	0.0921426	0.0924609	0.0927126	0.092725	0.0926781	0.0929072	0.0931409	0.0931857	0.0933402	0.0936025	0.0938549	0.0939293	0.093727	0.0939654	0.0946959	0.0949381	0.0951028	0.0953905	0.0958234	0.0958921	0.0960426	0.0963964	0.0967745
217	T. caespitum	validation	0.11219	0.112357	0.112673	0.112373	0.112076	0.112018	0.112162	0.111712	0.111626	0.112043	0.112115	0.111815	0.111646	0.111912	0.111994	0.111848	0.111675	0.111763	0.1118	0.11165	0.111434	0.111669	0.111915	0.111823	0.111341	0.111609	0.111713	0.111466	0.111407	0.111596	0.111695	0.111559	0.111772	0.11182	0.111818	0.112092	0.112076	0.112174	0.112569	0.113013	0.113164	0.113293	0.113654	0.11366	0.113601	0.113718	0.114149
218	T. caespitum	validation	0.176224	0.176133	0.175787	0.176018	0.176527	0.17674	0.176289	0.176621	0.17715	0.177412	0.177256	0.177385	0.177891	0.178498	0.178269	0.178281	0.178634	0.178854	0.178811	0.178724	0.178819	0.179294	0.179462	0.179497	0.179784	0.180332	0.180541	0.180456	0.180701	0.181208	0.181551	0.181594	0.182104	0.182562	0.182824	0.182969	0.183328	0.183836	0.184328	0.184552	0.184871	0.185386	0.186015	0.186278	0.186581	0.18708	0.187685
219	T. caespitum	validation	0.16513	0.165128	0.165034	0.164963	0.165211	0.165337	0.164854	0.164681	0.164745	0.164883	0.164914	0.164759	0.164868	0.165386	0.165195	0.165256	0.165551	0.165532	0.16533	0.165235	0.16534	0.165391	0.165522	0.165591	0.165503	0.165791	0.165825	0.165615	0.165766	0.166119	0.166229	0.166003	0.166387	0.16672	0.166837	0.166846	0.166978	0.167239	0.167604	0.168056	0.168332	0.16859	0.168956	0.168875	0.169033	0.169546	0.170035
220	T. caespitum	validation	0.0680919	0.067939	0.0679044	0.067911	0.0679799	0.0682001	0.0685195	0.0679426	0.0675679	0.0677913	0.0681032	0.0680193	0.0679824	0.0683049	0.0682335	0.068299	0.068406	0.068192	0.0683558	0.068484	0.068383	0.0684196	0.0686206	0.068695	0.0684417	0.0685678	0.0686763	0.0686591	0.0687078	0.0688254	0.0688694	0.0688065	0.0689518	0.0690951	0.0692495	0.0694789	0.0693543	0.0694468	0.0698976	0.0701114	0.0703743	0.0706493	0.0708167	0.0707302	0.0708085	0.0710904	0.0712975
221	T. caespitum	validation	0.0913109	0.0912625	0.0916109	0.0917292	0.0916426	0.091592	0.0917732	0.0914903	0.0913801	0.0916544	0.0919751	0.0918752	0.0917509	0.0919576	0.0921418	0.092208	0.0921605	0.0920907	0.0922685	0.0922827	0.0920955	0.0924086	0.0928169	0.0929701	0.0927175	0.092698	0.0927761	0.0928575	0.0929247	0.0931687	0.0933528	0.0933395	0.0934313	0.0935422	0.0937245	0.0940107	0.0937739	0.0937473	0.0941919	0.0945308	0.0947449	0.0949098	0.0950981	0.0951606	0.0953168	0.0955579	0.0956952
222	T. caespitum	validation	0.181806	0.181588	0.182054	0.18236	0.181938	0.181492	0.181913	0.182088	0.182005	0.181878	0.18207	0.18246	0.182634	0.182425	0.182542	0.182945	0.183196	0.182778	0.182677	0.182968	0.183323	0.182903	0.183095	0.183555	0.183564	0.183353	0.183265	0.183508	0.184107	0.183948	0.183769	0.1842	0.184768	0.184805	0.18464	0.184982	0.185292	0.18543	0.185565	0.186263	0.186734	0.186875	0.186861	0.187091	0.187509	0.187844	0.18774
223	T. caespitum	validation	0.137797	0.137457	0.138123	0.13866	0.138142	0.137497	0.138057	0.138981	0.139016	0.138298	0.138428	0.139344	0.139719	0.138939	0.139274	0.139937	0.140202	0.139599	0.139637	0.140273	0.140956	0.140603	0.14079	0.141432	0.141888	0.141536	0.141454	0.141994	0.142735	0.142647	0.142456	0.142836	0.143539	0.143599	0.143481	0.144162	0.144731	0.144837	0.144659	0.145031	0.145681	0.146083	0.145954	0.146252	0.146884	0.147373	0.147088
224	T. caespitum	validation	0.107833	0.107388	0.107793	0.108353	0.107806	0.106981	0.107232	0.107887	0.107785	0.107024	0.10704	0.107917	0.108121	0.106961	0.107223	0.107928	0.108207	0.107499	0.107434	0.107789	0.10807	0.107703	0.107538	0.107836	0.108384	0.107802	0.107486	0.107874	0.108399	0.108161	0.107852	0.108097	0.108621	0.108514	0.108182	0.108543	0.108987	0.109106	0.108951	0.109188	0.109609	0.109806	0.109566	0.109648	0.110079	0.110463	0.110186
225	T. caespitum	validation	0.202242	0.20185	0.201417	0.202225	0.202249	0.201599	0.201241	0.202063	0.202525	0.202046	0.201263	0.201927	0.202713	0.202375	0.201897	0.202305	0.20303	0.202756	0.202513	0.202596	0.202948	0.203136	0.20281	0.202682	0.203383	0.203604	0.203489	0.20347	0.204109	0.204411	0.20416	0.203726	0.204616	0.205153	0.205135	0.205135	0.205711	0.206202	0.206315	0.206431	0.206895	0.207386	0.207521	0.207429	0.207818	0.208535	0.20877
226	T. caespitum	validation	0.185231	0.18599	0.18545	0.184609	0.18496	0.185795	0.185703	0.184575	0.184844	0.186389	0.186275	0.185171	0.184841	0.186051	0.185998	0.185326	0.184969	0.185783	0.18618	0.185747	0.185037	0.185965	0.186419	0.186111	0.185559	0.186114	0.18664	0.186511	0.185756	0.18624	0.187066	0.187217	0.186615	0.186984	0.187916	0.18806	0.187649	0.187806	0.188737	0.189269	0.188967	0.188783	0.18959	0.190282	0.190244	0.189996	0.190824
227	T. caespitum	validation	0.0936447	0.0945572	0.0948982	0.0941644	0.0940851	0.0947092	0.0953205	0.0949164	0.0948469	0.0955785	0.0964466	0.0960575	0.0957631	0.0966452	0.0971992	0.0971055	0.096907	0.0975277	0.0984103	0.098547	0.0979995	0.0986321	0.0992269	0.0994143	0.0992819	0.0997243	0.100426	0.100883	0.100558	0.100812	0.101593	0.102345	0.101888	0.101961	0.102723	0.103494	0.103599	0.103881	0.104699	0.105535	0.105853	0.106081	0.106757	0.107693	0.108083	0.108065	0.1085
228	T. caespitum	validation	0.169455	0.170177	0.170309	0.169418	0.169073	0.169384	0.169758	0.169168	0.168973	0.169521	0.169915	0.169599	0.169209	0.169382	0.170001	0.169986	0.169583	0.169745	0.170281	0.170273	0.169666	0.169924	0.170361	0.170476	0.170077	0.170077	0.170558	0.171057	0.170747	0.170708	0.171161	0.171785	0.171263	0.17123	0.171836	0.172436	0.172375	0.172413	0.172955	0.173732	0.173739	0.1736	0.174123	0.174872	0.175129	0.175071	0.175542
229	T. caespitum	validation	0.0714649	0.0712907	0.0715987	0.0717429	0.0715447	0.0713658	0.0716527	0.0720023	0.072103	0.0719632	0.0719232	0.0723164	0.0726163	0.0724738	0.0726337	0.0728879	0.0731084	0.0732254	0.0732775	0.0735339	0.0738962	0.0736039	0.0735159	0.0736937	0.0739251	0.0740037	0.0740356	0.0742049	0.0747046	0.0746115	0.0744839	0.0748167	0.0752649	0.0754793	0.0755791	0.0758817	0.0761987	0.0764923	0.0767671	0.0770617	0.0775449	0.0779619	0.0780974	0.0783755	0.0788066	0.0792118	0.0792948
230	T. caespitum	validation	0.102544	0.1021	0.101863	0.10209	0.102032	0.10192	0.102212	0.102417	0.10251	0.102487	0.102348	0.102815	0.103317	0.103308	0.103125	0.103439	0.103966	0.10393	0.103601	0.103689	0.104291	0.104459	0.104312	0.104305	0.104777	0.104979	0.104803	0.104679	0.105408	0.105646	0.105608	0.105723	0.106195	0.106596	0.106709	0.106557	0.107058	0.107583	0.107813	0.108073	0.108728	0.109412	0.10968	0.109631	0.110022	0.110719	0.11089
231	T. caespitum	validation	0.116728	0.116271	0.11614	0.117017	0.116707	0.116039	0.116583	0.117134	0.117032	0.11652	0.116742	0.117307	0.117657	0.117499	0.117348	0.117829	0.118388	0.117981	0.117777	0.118119	0.11869	0.118248	0.118193	0.11862	0.119102	0.118836	0.118693	0.119038	0.11967	0.119628	0.119392	0.11953	0.120193	0.120277	0.120011	0.120234	0.120887	0.121362	0.12152	0.121953	0.122671	0.12326	0.123366	0.123332	0.123866	0.124615	0.124459
232	T. caespitum	validation	0.276786	0.276836	0.276738	0.2764	0.276101	0.27628	0.277083	0.27681	0.276428	0.276462	0.276742	0.276548	0.276309	0.27647	0.276741	0.276871	0.276829	0.276741	0.276902	0.276913	0.276701	0.276847	0.277222	0.277361	0.276977	0.277101	0.277306	0.277423	0.277572	0.277701	0.277959	0.278346	0.278377	0.278546	0.278931	0.279348	0.279316	0.279364	0.279765	0.280307	0.280573	0.280682	0.280895	0.281354	0.281577	0.281627	0.281989
233	T. caespitum	validation	0.336055	0.335906	0.335633	0.335651	0.335654	0.335775	0.336166	0.336236	0.33616	0.336089	0.336087	0.336052	0.336171	0.336464	0.336254	0.336289	0.33659	0.336757	0.336683	0.33677	0.337078	0.337008	0.337107	0.337183	0.337015	0.337334	0.337482	0.337439	0.337774	0.338074	0.338215	0.338278	0.33872	0.339173	0.339438	0.339492	0.339925	0.340435	0.340826	0.34118	0.341708	0.34219	0.342416	0.342732	0.343008	0.343256	0.343588
234	T. caespitum	validation	0.146419	0.146358	0.145908	0.145975	0.145884	0.145791	0.146028	0.146223	0.146163	0.145896	0.145734	0.145878	0.146089	0.146126	0.146057	0.146193	0.146382	0.146244	0.146011	0.145971	0.146176	0.146314	0.146178	0.146033	0.146164	0.146225	0.146088	0.145964	0.146309	0.146498	0.146435	0.146308	0.146818	0.146877	0.146647	0.146831	0.14718	0.147408	0.147495	0.147801	0.148206	0.148579	0.148798	0.148757	0.149029	0.14954	0.14971
235	T. caespitum	validation	0.184746	0.184249	0.184096	0.184181	0.184032	0.183872	0.184099	0.184521	0.18431	0.183586	0.183499	0.183944	0.184072	0.183471	0.183482	0.183844	0.184023	0.183479	0.183105	0.183234	0.183642	0.183325	0.182965	0.182913	0.183223	0.183115	0.182908	0.182925	0.183385	0.183266	0.182913	0.182847	0.183416	0.183516	0.183272	0.18337	0.183732	0.183912	0.183792	0.183757	0.184096	0.184403	0.184288	0.184272	0.184626	0.185048	0.18486
236	T. caespitum	validation	0.133005	0.132548	0.132562	0.133134	0.132873	0.132293	0.132462	0.133176	0.133209	0.132593	0.132735	0.133208	0.133482	0.133279	0.133107	0.133343	0.133708	0.1336	0.133169	0.133398	0.134266	0.133974	0.133776	0.133909	0.134211	0.134217	0.134107	0.134185	0.134777	0.134874	0.134707	0.134718	0.135299	0.135522	0.135433	0.135546	0.135906	0.136081	0.136032	0.136329	0.136949	0.137473	0.137532	0.137384	0.137704	0.138294	0.138305
237	T. caespitum	validation	0.293076	0.292465	0.292736	0.292979	0.292322	0.291625	0.292055	0.292443	0.292175	0.291494	0.291478	0.291627	0.291586	0.291236	0.291018	0.291089	0.291111	0.290589	0.290354	0.290529	0.290793	0.290233	0.289957	0.290033	0.290148	0.289911	0.289591	0.289544	0.290096	0.290028	0.289783	0.28988	0.290257	0.290208	0.289969	0.290152	0.290398	0.290478	0.290416	0.290564	0.290934	0.291139	0.29092	0.29095	0.291222	0.291483	0.291359
238	T. caespitum	validation	0.202766	0.203158	0.20319	0.203392	0.203842	0.204231	0.204254	0.204586	0.205074	0.205524	0.205775	0.206158	0.206749	0.207421	0.207645	0.207868	0.208178	0.208453	0.208636	0.209043	0.209656	0.209857	0.210074	0.210506	0.211155	0.211488	0.21174	0.212087	0.212606	0.213099	0.213493	0.213823	0.214313	0.214866	0.215352	0.215667	0.215978	0.21641	0.216959	0.217461	0.218032	0.218594	0.219051	0.219464	0.219915	0.220428	0.220962
239	T. caespitum	validation	0.129481	0.129765	0.129913	0.129957	0.130105	0.130382	0.130694	0.130752	0.130758	0.130882	0.131212	0.131498	0.131536	0.1314	0.131957	0.132157	0.132029	0.132184	0.132433	0.132735	0.133015	0.133103	0.133274	0.13359	0.133979	0.134094	0.134362	0.134707	0.134617	0.134738	0.135136	0.135624	0.135658	0.135816	0.136237	0.13678	0.136922	0.136989	0.137239	0.137719	0.138251	0.138698	0.139005	0.139376	0.139805	0.140151	0.140205
240	T. caespitum	validation	0.235683	0.236433	0.236678	0.23675	0.237249	0.237804	0.237866	0.238156	0.238756	0.239405	0.239553	0.239568	0.240024	0.241019	0.241164	0.241275	0.241642	0.242202	0.242584	0.242843	0.243201	0.244115	0.244618	0.244844	0.245215	0.245716	0.246236	0.246665	0.246919	0.24744	0.248034	0.248485	0.248815	0.249391	0.250067	0.25047	0.250605	0.251145	0.252096	0.25243	0.2528	0.253351	0.254013	0.254469	0.254838	0.255319	0.256105
241	T. caespitum	validation	0.208102	0.208204	0.209199	0.209664	0.209298	0.20911	0.210183	0.210865	0.210801	0.21047	0.211093	0.211823	0.21211	0.211912	0.212475	0.212988	0.213149	0.213048	0.213429	0.21403	0.214513	0.214615	0.214796	0.215259	0.215943	0.215998	0.216348	0.217068	0.217424	0.217471	0.217692	0.218318	0.218773	0.218976	0.219198	0.219803	0.220371	0.220694	0.220888	0.221485	0.222153	0.222565	0.222624	0.223133	0.223645	0.224007	0.224327
242	T. caespitum	validation	0.226694	0.227957	0.228759	0.227594	0.227599	0.228674	0.229447	0.228938	0.228925	0.229922	0.23088	0.230619	0.230274	0.230925	0.231989	0.232173	0.231835	0.232227	0.233245	0.233659	0.233249	0.23361	0.234417	0.234964	0.23475	0.234797	0.235426	0.236178	0.236019	0.236241	0.237071	0.238104	0.237819	0.237948	0.238719	0.239521	0.239383	0.23935	0.239956	0.240758	0.240875	0.240846	0.241386	0.242188	0.242447	0.242392	0.243028
243	T. caespitum	validation	0.223586	0.224022	0.224228	0.224119	0.224173	0.224607	0.225314	0.225071	0.224948	0.225364	0.225862	0.225843	0.225593	0.225593	0.226289	0.226634	0.226584	0.226697	0.227271	0.227626	0.22753	0.227645	0.228017	0.228384	0.228469	0.228448	0.228765	0.229269	0.229306	0.229306	0.229607	0.230216	0.23037	0.230433	0.230675	0.23121	0.231301	0.231326	0.231561	0.231985	0.232216	0.232376	0.23268	0.233104	0.233345	0.233442	0.233701
244	T. caespitum	validation	0.176048	0.175977	0.176201	0.1767	0.17658	0.176389	0.176911	0.176885	0.176788	0.176987	0.177583	0.177732	0.177565	0.177446	0.177687	0.178025	0.178234	0.178181	0.178403	0.178679	0.178846	0.178983	0.179046	0.179205	0.179594	0.179918	0.18002	0.180062	0.180448	0.180602	0.180721	0.181029	0.181504	0.181679	0.181797	0.182345	0.182755	0.183066	0.183419	0.184012	0.184729	0.185346	0.185705	0.186011	0.18658	0.187268	0.187596
245	T. caespitum	validation	0.0888557	0.0888304	0.0891109	0.0894933	0.0893577	0.0891146	0.0894443	0.0901529	0.0904226	0.0902351	0.0904581	0.0908865	0.0913283	0.0916333	0.0917827	0.0921532	0.0926403	0.0928945	0.0931298	0.0935339	0.0940579	0.0942746	0.0943344	0.0945505	0.0951247	0.0955164	0.0957459	0.0959988	0.0965472	0.0967222	0.0968862	0.0973518	0.0978368	0.0981455	0.098405	0.0988712	0.0993971	0.0998862	0.1003	0.100664	0.101475	0.102231	0.102432	0.102768	0.103341	0.103977	0.104317
246	T. caespitum	validation	0.1908	0.190918	0.190822	0.191142	0.191354	0.191476	0.191665	0.19164	0.191739	0.191931	0.191771	0.191798	0.192154	0.192703	0.19282	0.192762	0.192912	0.19357	0.19363	0.193591	0.193834	0.194272	0.194219	0.194073	0.194398	0.194809	0.19501	0.19502	0.195134	0.195484	0.195839	0.196028	0.196191	0.19671	0.197239	0.197237	0.197626	0.198172	0.198704	0.199322	0.199886	0.200476	0.201137	0.201526	0.201928	0.202482	0.203143
247	T. caespitum	validation	0.0546095	0.0543313	0.05356	0.0543789	0.0550053	0.0549833	0.054557	0.0550093	0.0556319	0.0559351	0.0558367	0.0564603	0.0571995	0.0573603	0.0570595	0.0574769	0.0582952	0.058431	0.0583631	0.0588363	0.0598169	0.0599917	0.0597693	0.0598081	0.0605736	0.0613032	0.0613357	0.0610943	0.0618806	0.0626024	0.0627985	0.0626076	0.0633793	0.0640794	0.0642959	0.0641105	0.0649011	0.0658361	0.0663582	0.0665869	0.0673509	0.0683388	0.0689781	0.0690361	0.0694713	0.0703348	0.0709053
248	T. caespitum	validation	0.0993414	0.0989516	0.0981033	0.0991062	0.0997393	0.0996476	0.0993355	0.100082	0.100466	0.100172	0.100242	0.1011	0.101695	0.10133	0.10122	0.101802	0.102585	0.102664	0.102726	0.103251	0.104056	0.103922	0.103605	0.103757	0.104647	0.105066	0.104957	0.10493	0.106022	0.10639	0.106303	0.106371	0.107029	0.107528	0.107732	0.107893	0.108708	0.109494	0.1099	0.110197	0.111162	0.112107	0.112295	0.112525	0.113244	0.114137	0.114338
249	T. caespitum	validation	0.123804	0.123041	0.122385	0.123561	0.123998	0.123473	0.122856	0.123805	0.124381	0.12392	0.123398	0.124265	0.12516	0.124834	0.124114	0.124702	0.125771	0.12529	0.124664	0.124926	0.125955	0.125872	0.125434	0.125513	0.126526	0.126636	0.126216	0.12605	0.127073	0.127421	0.127145	0.126875	0.127787	0.128307	0.128169	0.127898	0.128759	0.129602	0.129741	0.129433	0.130119	0.131019	0.131101	0.131041	0.131556	0.132381	0.132511
250	T. caespitum	validation	0.112318	0.112374	0.11249	0.112558	0.112498	0.112351	0.112257	0.11267	0.112657	0.112307	0.112848	0.113287	0.113348	0.113122	0.113234	0.113664	0.114054	0.113949	0.113909	0.114153	0.114535	0.11437	0.114305	0.114415	0.114591	0.114804	0.114889	0.114937	0.115248	0.11548	0.115646	0.115842	0.116241	0.116443	0.116536	0.116817	0.117169	0.117581	0.117996	0.118264	0.118761	0.119265	0.11951	0.119768	0.120234	0.120703	0.120705
251	T. caespitum	validation	0.11584	0.115256	0.114426	0.115418	0.115417	0.114635	0.114367	0.115217	0.115527	0.114939	0.11464	0.115251	0.115713	0.115259	0.115047	0.115441	0.115897	0.115515	0.115379	0.11571	0.116217	0.115957	0.115528	0.115511	0.11614	0.116179	0.115855	0.115739	0.116552	0.116712	0.116526	0.11655	0.117046	0.117351	0.117279	0.117015	0.117527	0.11801	0.118045	0.117981	0.118605	0.119356	0.119539	0.119573	0.119999	0.120588	0.120538
252	T. caespitum	validation	0.137326	0.137388	0.137089	0.136863	0.136683	0.136754	0.137167	0.137036	0.136856	0.13697	0.137445	0.137576	0.137399	0.137174	0.137248	0.13732	0.13729	0.137213	0.137455	0.137674	0.137647	0.137442	0.13756	0.137769	0.13773	0.137859	0.137798	0.137637	0.13787	0.13812	0.138332	0.138496	0.138553	0.138647	0.138845	0.139142	0.139331	0.139427	0.139514	0.13974	0.140099	0.140434	0.140631	0.140918	0.141193	0.141385	0.141471
253	T. caespitum	validation	0.191511	0.191671	0.191252	0.191088	0.191078	0.190883	0.190278	0.190316	0.190488	0.19036	0.18972	0.189627	0.189893	0.190072	0.189883	0.189496	0.189207	0.189306	0.189427	0.189264	0.188885	0.188955	0.188955	0.188838	0.188702	0.188607	0.188612	0.18865	0.188552	0.18848	0.188411	0.18836	0.188548	0.188576	0.188551	0.188763	0.188824	0.189104	0.189553	0.189419	0.189788	0.190307	0.190443	0.190678	0.190928	0.191153	0.191344
254	T. caespitum	validation	0.0861763	0.0859586	0.084135	0.0852126	0.0861989	0.0858972	0.0844026	0.0852525	0.0865695	0.0868117	0.0853033	0.0853881	0.0865831	0.0874062	0.0860282	0.0858622	0.0869883	0.0875183	0.0867245	0.0864064	0.0873118	0.0881051	0.0875105	0.0869187	0.0878593	0.0883102	0.087888	0.08723	0.0877367	0.0886415	0.0887126	0.0877921	0.0886245	0.0893983	0.0894668	0.0889622	0.0893923	0.0902472	0.0907883	0.0902166	0.0906737	0.0917367	0.0923147	0.0917658	0.0919185	0.0928847	0.0933411
255	T. caespitum	validation	0.0948773	0.0953467	0.0952148	0.0952981	0.0952707	0.0953092	0.0956481	0.0958721	0.0960874	0.0963049	0.0964053	0.0966409	0.0968647	0.0969484	0.0970869	0.0972167	0.0973132	0.0974087	0.097895	0.0981695	0.0980436	0.0981561	0.0985755	0.0990374	0.0992361	0.0992418	0.0994895	0.0999371	0.100119	0.100197	0.10044	0.100897	0.100992	0.101153	0.101577	0.10224	0.102342	0.102502	0.103046	0.103702	0.104448	0.104971	0.10513	0.105743	0.106346	0.106744	0.106992
256	T. caespitum	validation	0.352048	0.351966	0.351466	0.352023	0.352694	0.352826	0.352247	0.352842	0.35366	0.353982	0.353586	0.35397	0.354692	0.355051	0.354883	0.35518	0.355889	0.356333	0.356158	0.356251	0.356939	0.35747	0.357264	0.357134	0.357926	0.358498	0.358501	0.358362	0.35908	0.359405	0.359476	0.359607	0.359824	0.360257	0.360676	0.360757	0.360918	0.361336	0.361791	0.361517	0.361767	0.362368	0.362797	0.362886	0.363062	0.363459	0.363927
257	T. caespitum	validation	0.160647	0.160521	0.160685	0.161293	0.161243	0.160967	0.161277	0.161552	0.161659	0.161656	0.16177	0.162048	0.162277	0.162369	0.162784	0.163261	0.163495	0.163269	0.163336	0.163616	0.163907	0.163976	0.164097	0.164429	0.164917	0.164748	0.164692	0.165023	0.165479	0.165595	0.165691	0.166039	0.166383	0.16669	0.167003	0.167375	0.167522	0.167804	0.168321	0.16872	0.169359	0.16994	0.170148	0.170331	0.170638	0.171047	0.171387
258	T. caespitum	validation	0.107772	0.108212	0.108187	0.108195	0.108287	0.108379	0.108399	0.108754	0.109148	0.109368	0.10936	0.109402	0.109619	0.110018	0.110435	0.110624	0.110679	0.110867	0.111019	0.111084	0.111184	0.111736	0.111946	0.111994	0.112254	0.112432	0.112607	0.112838	0.113147	0.113417	0.113753	0.114154	0.114224	0.114436	0.114815	0.115144	0.11515	0.115347	0.115853	0.116115	0.116396	0.116788	0.117253	0.117396	0.117581	0.117949	0.118415
259	T. impurum	calibration	0.108628	0.108575	0.109001	0.10913	0.109005	0.10889	0.109061	0.109234	0.109194	0.109099	0.109472	0.109712	0.10975	0.109723	0.110003	0.110311	0.110347	0.109945	0.110178	0.110452	0.11043	0.110511	0.110673	0.110907	0.111136	0.111007	0.111003	0.111243	0.111481	0.111386	0.111486	0.112041	0.112234	0.112292	0.112452	0.112898	0.113283	0.113438	0.113504	0.11403	0.114542	0.114887	0.115057	0.115188	0.11553	0.115941	0.116009
260	T. impurum	calibration	0.106911	0.106746	0.10685	0.107745	0.107918	0.107703	0.107998	0.108637	0.108877	0.108786	0.109307	0.109857	0.110216	0.110366	0.110606	0.111214	0.111732	0.111486	0.111937	0.112443	0.112623	0.112923	0.113222	0.113627	0.114193	0.114467	0.114758	0.115216	0.115791	0.115849	0.116032	0.116757	0.117301	0.11756	0.117767	0.118283	0.118998	0.119522	0.119827	0.120423	0.121177	0.121855	0.122269	0.122529	0.123036	0.123659	0.123882
261	T. impurum	calibration	0.1103	0.110373	0.110505	0.110708	0.110748	0.11061	0.110442	0.11073	0.111139	0.111371	0.111243	0.111554	0.111996	0.112152	0.111995	0.112301	0.11282	0.112814	0.112987	0.113129	0.113185	0.113558	0.113639	0.113678	0.11403	0.114219	0.114386	0.114647	0.11505	0.115287	0.115402	0.115572	0.116179	0.116471	0.116512	0.116746	0.117197	0.117641	0.11795	0.11816	0.118679	0.119255	0.11956	0.119773	0.12009	0.120488	0.120777
262	T. impurum	calibration	0.125492	0.125041	0.124821	0.125466	0.126002	0.125973	0.125416	0.125853	0.126484	0.126702	0.12632	0.126718	0.127397	0.127625	0.127188	0.127566	0.128411	0.128429	0.128145	0.128184	0.128642	0.128766	0.128709	0.128901	0.129599	0.12986	0.129944	0.130183	0.130875	0.131029	0.130974	0.131162	0.13172	0.132246	0.132559	0.132683	0.133215	0.133757	0.134109	0.134474	0.135118	0.13582	0.136263	0.136302	0.136685	0.137368	0.137683
263	T. impurum	calibration	0.0701922	0.070008	0.0701229	0.0707372	0.0708464	0.0707286	0.0710502	0.0716818	0.07214	0.0722978	0.0724355	0.0728146	0.0732525	0.073507	0.073396	0.0739597	0.0747181	0.0745287	0.0748204	0.0753464	0.0757713	0.0759441	0.0760346	0.0763347	0.0769625	0.0770974	0.0772857	0.0777546	0.0783653	0.0785752	0.0787307	0.0791514	0.0796804	0.0799403	0.0801116	0.0806132	0.0814001	0.0819093	0.0820737	0.0825819	0.0831807	0.0837138	0.0840854	0.084324	0.0848747	0.085549	0.0857027
264	T. impurum	calibration	0.124555	0.124565	0.124684	0.124782	0.12496	0.125091	0.12506	0.125311	0.125608	0.125734	0.125552	0.125762	0.126114	0.126303	0.126517	0.126751	0.126897	0.12685	0.12706	0.127111	0.126975	0.127462	0.127624	0.127642	0.12791	0.128073	0.128242	0.128483	0.128785	0.128698	0.128685	0.129078	0.129497	0.129704	0.129799	0.130042	0.130412	0.130788	0.13114	0.131588	0.132018	0.132434	0.132816	0.132856	0.133152	0.13368	0.133922
265	T. impurum	calibration	0.0743122	0.0740862	0.0737898	0.0746832	0.0752979	0.0752613	0.0748497	0.0754324	0.076261	0.0766626	0.0762506	0.0767205	0.0776396	0.0782054	0.0779442	0.0783044	0.0790555	0.0791161	0.079212	0.0795939	0.0802126	0.0806574	0.0807075	0.0809042	0.0817037	0.082013	0.0820716	0.0823005	0.0831627	0.083582	0.083684	0.0838658	0.0846325	0.0852287	0.0855129	0.0857239	0.0864939	0.0871562	0.0874146	0.0876548	0.0883177	0.0891942	0.0898662	0.0899016	0.0903136	0.0911267	0.0915609
266	T. impurum	calibration	0.141033	0.141248	0.141357	0.141838	0.142107	0.14223	0.142499	0.143061	0.143459	0.143584	0.143734	0.144293	0.144853	0.145053	0.145169	0.145553	0.146052	0.146268	0.14654	0.146976	0.147476	0.147649	0.147852	0.148279	0.148919	0.149121	0.14929	0.149697	0.150412	0.15079	0.151062	0.151514	0.152159	0.152631	0.152878	0.153087	0.15393	0.154634	0.154916	0.155361	0.156192	0.156979	0.157315	0.157672	0.158297	0.159038	0.159453
267	T. impurum	calibration	0.163045	0.163502	0.163758	0.164027	0.164437	0.164796	0.164924	0.165436	0.166005	0.16647	0.16691	0.167344	0.167864	0.168475	0.168878	0.169369	0.169943	0.170434	0.170966	0.17133	0.171603	0.172412	0.17285	0.17321	0.173957	0.174532	0.174968	0.175417	0.176091	0.176551	0.17708	0.177858	0.178463	0.179015	0.179622	0.18036	0.181055	0.181788	0.182558	0.18321	0.183943	0.184768	0.185582	0.186051	0.186713	0.187559	0.18815
268	T. impurum	calibration	0.151537	0.151959	0.152101	0.152344	0.152468	0.152641	0.153091	0.153608	0.153973	0.154139	0.154249	0.154478	0.154742	0.154984	0.155451	0.155809	0.156044	0.156336	0.156806	0.157177	0.157375	0.157728	0.158111	0.158438	0.158685	0.15906	0.159585	0.160165	0.160619	0.161046	0.161424	0.161767	0.162217	0.162617	0.163042	0.163641	0.16423	0.164817	0.165441	0.166163	0.166856	0.167573	0.168345	0.168895	0.169502	0.170174	0.170695
269	T. impurum	calibration	0.140287	0.141262	0.141331	0.14128	0.141859	0.142729	0.143156	0.142834	0.143532	0.144973	0.144656	0.144838	0.14538	0.145807	0.146295	0.146512	0.14686	0.147972	0.148608	0.148681	0.148719	0.150081	0.150785	0.150827	0.150914	0.151868	0.152677	0.153038	0.153375	0.154225	0.155053	0.155447	0.155804	0.156453	0.157216	0.157713	0.158132	0.158957	0.160113	0.160699	0.16119	0.161961	0.163112	0.163769	0.164199	0.164735	0.165671
270	T. impurum	calibration	0.161836	0.162847	0.163768	0.163497	0.163513	0.164155	0.165107	0.165016	0.165256	0.166266	0.167289	0.167643	0.167662	0.167906	0.168908	0.169358	0.169404	0.169981	0.170957	0.171474	0.171415	0.171978	0.172958	0.17365	0.173584	0.174109	0.17499	0.175758	0.175874	0.176401	0.177169	0.177846	0.178307	0.178714	0.17933	0.180327	0.180769	0.181154	0.181874	0.182991	0.183773	0.18436	0.185072	0.185842	0.186401	0.186868	0.187641
271	T. impurum	calibration	0.101981	0.101616	0.101375	0.101541	0.101735	0.101823	0.101783	0.101694	0.101741	0.101868	0.101764	0.101877	0.102001	0.101927	0.101839	0.101936	0.10215	0.102249	0.10203	0.102003	0.102296	0.102284	0.102213	0.102195	0.102271	0.102348	0.102272	0.102183	0.102448	0.102499	0.10251	0.102666	0.102818	0.102954	0.103117	0.103341	0.10333	0.103474	0.103835	0.103916	0.104245	0.104664	0.104908	0.105091	0.105327	0.105601	0.105793
272	T. impurum	calibration	0.196234	0.196738	0.196862	0.195625	0.195346	0.196018	0.196534	0.19498	0.194487	0.195585	0.195708	0.194826	0.194305	0.194956	0.19507	0.194428	0.193776	0.194205	0.194449	0.193901	0.192904	0.193162	0.193818	0.193828	0.192728	0.19295	0.193445	0.193425	0.192581	0.19264	0.193133	0.193302	0.192713	0.192593	0.193063	0.193569	0.192917	0.192805	0.193798	0.19451	0.194434	0.194352	0.195022	0.195456	0.195312	0.195004	0.195443
273	T. impurum	calibration	0.206212	0.206012	0.206279	0.206184	0.206055	0.206004	0.206016	0.205651	0.205508	0.205716	0.205836	0.205767	0.205655	0.205627	0.20557	0.205287	0.204981	0.205015	0.20491	0.204799	0.204726	0.204439	0.204566	0.204726	0.204409	0.203981	0.203989	0.204297	0.204196	0.204169	0.204275	0.20443	0.204376	0.204336	0.204493	0.204917	0.204987	0.204989	0.205213	0.205844	0.206129	0.206195	0.206379	0.206786	0.207014	0.207052	0.207205
274	T. impurum	calibration	0.164673	0.164861	0.165186	0.16477	0.164656	0.164665	0.164315	0.164049	0.164396	0.164991	0.16456	0.164358	0.164605	0.165073	0.164947	0.164782	0.1648	0.164978	0.164983	0.164826	0.16466	0.1648	0.164902	0.164765	0.164437	0.164842	0.165241	0.16531	0.165187	0.165348	0.165514	0.16545	0.165369	0.165613	0.166037	0.166278	0.166339	0.166545	0.166952	0.167215	0.167341	0.167582	0.168106	0.168488	0.168579	0.168597	0.168998
275	T. impurum	calibration	0.174813	0.174974	0.174583	0.174338	0.174491	0.174729	0.174599	0.174222	0.174383	0.17494	0.174757	0.174613	0.174755	0.17511	0.175068	0.174861	0.174776	0.175046	0.175117	0.17496	0.174784	0.175101	0.175165	0.174968	0.174811	0.175273	0.175625	0.175548	0.175199	0.175539	0.176032	0.176155	0.176114	0.176399	0.176843	0.176996	0.176971	0.177169	0.177667	0.178072	0.178278	0.178487	0.17891	0.179395	0.179653	0.17982	0.180332
276	T. impurum	calibration	0.179	0.178675	0.178741	0.179216	0.179032	0.178663	0.178947	0.179187	0.179218	0.179087	0.179025	0.179226	0.179493	0.17957	0.179214	0.179455	0.179994	0.179876	0.179758	0.179943	0.180318	0.180158	0.180115	0.180259	0.180435	0.180293	0.180267	0.180485	0.180763	0.180862	0.180911	0.181091	0.181588	0.181778	0.181789	0.182072	0.182497	0.18286	0.183118	0.183479	0.183986	0.184382	0.184486	0.184766	0.185213	0.185664	0.185869
277	T. impurum	calibration	0.27589	0.275436	0.274245	0.274286	0.274812	0.274959	0.274171	0.274098	0.274365	0.274379	0.273512	0.273376	0.273643	0.273641	0.272994	0.272651	0.272776	0.272974	0.272262	0.271649	0.271723	0.27206	0.271672	0.271137	0.271273	0.27155	0.27127	0.270667	0.270774	0.271221	0.271315	0.270854	0.270968	0.271247	0.271372	0.271181	0.271398	0.271763	0.271975	0.271807	0.271965	0.272379	0.272714	0.272577	0.272583	0.272904	0.2733
278	T. impurum	calibration	0.215456	0.215373	0.214692	0.214505	0.214755	0.214952	0.214631	0.2146	0.214846	0.214984	0.214332	0.214122	0.2142	0.214139	0.213677	0.213301	0.213237	0.213458	0.213204	0.212871	0.212793	0.213	0.212853	0.212448	0.212176	0.212595	0.212662	0.21232	0.21243	0.212531	0.212444	0.212217	0.212351	0.212564	0.212672	0.212581	0.212506	0.212636	0.212879	0.212751	0.2127	0.212932	0.213414	0.21346	0.213489	0.2137	0.214049
279	T. impurum	calibration	0.170341	0.170199	0.170129	0.17023	0.170124	0.170009	0.170184	0.170207	0.170392	0.170649	0.170435	0.170381	0.170414	0.170363	0.170252	0.170145	0.17014	0.170299	0.170246	0.170235	0.170371	0.170409	0.170289	0.170153	0.170158	0.170167	0.170256	0.170389	0.170434	0.170501	0.170584	0.170678	0.170851	0.170979	0.171082	0.171238	0.171383	0.171524	0.171694	0.17194	0.172277	0.172576	0.172725	0.172814	0.173011	0.17329	0.173475
280	T. impurum	calibration	0.166667	0.167016	0.167883	0.168402	0.168792	0.169276	0.17005	0.171077	0.171901	0.172508	0.17337	0.174442	0.175137	0.175261	0.176115	0.177018	0.177742	0.178353	0.179082	0.179868	0.1806	0.181122	0.181913	0.182881	0.183758	0.184409	0.184988	0.185689	0.186683	0.187574	0.188304	0.18896	0.189794	0.190776	0.19166	0.192214	0.193187	0.194113	0.194814	0.19568	0.196602	0.197469	0.198223	0.199004	0.199943	0.200904	0.201558
281	T. impurum	calibration	0.131559	0.132151	0.133296	0.132866	0.132745	0.133256	0.134021	0.134161	0.134234	0.134694	0.135745	0.135995	0.135887	0.136161	0.137279	0.137538	0.137121	0.137289	0.138299	0.138985	0.138891	0.138909	0.139631	0.14038	0.140423	0.140843	0.141486	0.142012	0.142021	0.142599	0.143374	0.143862	0.143974	0.144369	0.145183	0.146164	0.146361	0.146512	0.147141	0.148259	0.148778	0.149032	0.149631	0.150546	0.151123	0.151395	0.151935
282	T. impurum	calibration	0.152365	0.153575	0.15483	0.154203	0.154641	0.155842	0.15643	0.15634	0.156689	0.157677	0.158444	0.158522	0.158824	0.160011	0.16122	0.161521	0.16142	0.162142	0.163236	0.163757	0.163623	0.164202	0.165334	0.166193	0.166199	0.166962	0.167832	0.168437	0.168776	0.16939	0.170299	0.171237	0.171436	0.172152	0.173334	0.174268	0.174497	0.174851	0.17575	0.176883	0.177472	0.177897	0.178721	0.179831	0.180509	0.180905	0.181811
283	T. impurum	calibration	0.679295	0.678828	0.678009	0.67775	0.677387	0.677013	0.676866	0.676419	0.675959	0.675537	0.674902	0.674306	0.673831	0.673434	0.672804	0.672333	0.671981	0.671472	0.670805	0.670161	0.669643	0.669199	0.668823	0.668361	0.667729	0.667361	0.667113	0.666811	0.666324	0.666495	0.666664	0.666335	0.666083	0.666158	0.666443	0.666636	0.666646	0.666893	0.667371	0.667401	0.667518	0.667866	0.668404	0.66885	0.669031	0.669044	0.669186
284	T. impurum	calibration	0.682174	0.6819	0.681014	0.681079	0.681022	0.680604	0.680001	0.679942	0.680013	0.679861	0.679301	0.678843	0.678532	0.678236	0.677615	0.677314	0.677226	0.676853	0.676402	0.675961	0.675647	0.675685	0.675309	0.674839	0.674727	0.674302	0.674076	0.674023	0.673636	0.673852	0.674117	0.673981	0.67392	0.674181	0.674647	0.675014	0.675182	0.67556	0.676184	0.676491	0.676903	0.67744	0.677989	0.67837	0.678827	0.67936	0.679769
285	T. impurum	calibration	0.255031	0.255906	0.255028	0.254196	0.254552	0.255349	0.255228	0.254121	0.254169	0.25533	0.255133	0.253998	0.253627	0.254776	0.254659	0.253943	0.253557	0.254318	0.254461	0.253865	0.253174	0.253987	0.254347	0.253935	0.253237	0.253793	0.254267	0.254024	0.253265	0.253769	0.254492	0.254379	0.253603	0.253829	0.25469	0.254901	0.25459	0.254773	0.25564	0.256129	0.25585	0.25569	0.256442	0.256991	0.256849	0.256539	0.257245
286	T. impurum	calibration	0.117668	0.117242	0.117738	0.118982	0.11892	0.118308	0.118781	0.120355	0.120758	0.119932	0.120288	0.121725	0.122602	0.122035	0.122314	0.123309	0.124161	0.123868	0.124313	0.125253	0.126106	0.126149	0.126204	0.126769	0.127879	0.128067	0.12816	0.12874	0.12999	0.130201	0.130192	0.130828	0.131938	0.13238	0.13255	0.133472	0.134679	0.135323	0.135356	0.13587	0.136752	0.137465	0.137636	0.138028	0.13893	0.139912	0.140095
287	T. impurum	calibration	0.117311	0.116914	0.116916	0.11839	0.118709	0.118082	0.117909	0.119691	0.120625	0.120023	0.119763	0.121208	0.122532	0.122223	0.121684	0.1225	0.123964	0.124211	0.123996	0.124485	0.125783	0.126264	0.126082	0.126333	0.127794	0.128342	0.128341	0.128544	0.129833	0.130456	0.130555	0.130718	0.131755	0.132428	0.132624	0.132867	0.133967	0.134881	0.135174	0.135485	0.136412	0.137391	0.137773	0.137962	0.13875	0.139796	0.139955
288	T. impurum	calibration	0.13921	0.138692	0.138497	0.139892	0.140054	0.139421	0.139523	0.140518	0.14095	0.140446	0.139922	0.140977	0.141924	0.141399	0.141091	0.141711	0.142633	0.142601	0.142305	0.142652	0.143656	0.143891	0.143604	0.143636	0.144547	0.144659	0.144519	0.1447	0.145626	0.145944	0.145858	0.145917	0.146818	0.147324	0.147306	0.147278	0.148118	0.148816	0.148949	0.14916	0.149794	0.150514	0.150879	0.150873	0.151455	0.15241	0.152631
289	T. impurum	calibration	0.111714	0.111938	0.112009	0.112101	0.112281	0.112386	0.112265	0.112366	0.112752	0.113192	0.113202	0.113195	0.113561	0.114312	0.114416	0.114475	0.114691	0.115009	0.115269	0.115426	0.115582	0.116072	0.116288	0.116324	0.116475	0.116843	0.117258	0.117523	0.11747	0.118049	0.118629	0.11873	0.11904	0.119308	0.119568	0.119943	0.120185	0.120611	0.121255	0.121686	0.121957	0.122316	0.122912	0.123258	0.123567	0.123975	0.124507
290	T. impurum	calibration	0.166621	0.166336	0.166337	0.167473	0.167688	0.167297	0.167401	0.167978	0.168627	0.168968	0.168707	0.169324	0.170086	0.170226	0.170338	0.170966	0.171722	0.171782	0.171644	0.172171	0.173276	0.173288	0.173264	0.173675	0.174568	0.174958	0.175095	0.175345	0.176087	0.176752	0.177059	0.177151	0.178137	0.178648	0.178729	0.179105	0.180024	0.180715	0.180991	0.181615	0.182515	0.183392	0.183979	0.184425	0.185184	0.186064	0.186401
291	T. impurum	calibration	0.113127	0.113146	0.113071	0.114186	0.114739	0.114681	0.114667	0.115377	0.116237	0.116684	0.116308	0.116744	0.117622	0.118237	0.118236	0.118857	0.119853	0.120204	0.120311	0.12075	0.121585	0.122055	0.122148	0.122413	0.123311	0.12403	0.124421	0.124755	0.125604	0.126248	0.126569	0.126778	0.12763	0.1284	0.128936	0.129398	0.130031	0.130671	0.131217	0.131697	0.13251	0.133369	0.133916	0.134338	0.134992	0.135823	0.136453
292	T. impurum	calibration	0.217679	0.218026	0.217803	0.217395	0.217453	0.217801	0.217903	0.21719	0.217205	0.218019	0.218028	0.217584	0.217582	0.218333	0.218074	0.217646	0.217434	0.217503	0.217598	0.217527	0.217376	0.217688	0.217778	0.217535	0.217174	0.217423	0.217792	0.217861	0.217395	0.21777	0.218301	0.218307	0.218063	0.218242	0.218664	0.218775	0.218725	0.218886	0.219318	0.21962	0.219653	0.219743	0.220215	0.220857	0.221081	0.221041	0.221444
293	T. impurum	calibration	0.13345	0.13346	0.133669	0.133969	0.133932	0.133626	0.133392	0.133865	0.134407	0.134517	0.133978	0.134349	0.134945	0.134946	0.134625	0.134812	0.135234	0.135078	0.134941	0.135177	0.135687	0.135702	0.135505	0.135542	0.136058	0.136129	0.13615	0.136294	0.136485	0.136755	0.136875	0.136812	0.137161	0.137417	0.137526	0.137662	0.13794	0.138288	0.138586	0.138667	0.139145	0.139654	0.139784	0.140113	0.140571	0.140987	0.141141
294	T. impurum	calibration	0.190515	0.190676	0.190118	0.190216	0.190746	0.191034	0.190535	0.190594	0.190961	0.191292	0.191275	0.191093	0.191257	0.191863	0.191606	0.191483	0.191776	0.192263	0.19214	0.191985	0.192166	0.192465	0.192286	0.192039	0.192283	0.192689	0.192839	0.192752	0.192844	0.193401	0.193739	0.193532	0.193799	0.194248	0.194605	0.194685	0.194978	0.19541	0.195842	0.196126	0.196417	0.196918	0.197656	0.197949	0.198122	0.198441	0.199041
295	T. impurum	calibration	0.187409	0.188309	0.187928	0.187416	0.187617	0.188135	0.188153	0.187576	0.187794	0.188774	0.188896	0.188377	0.188323	0.189257	0.189458	0.189188	0.189067	0.189756	0.190195	0.189959	0.189434	0.190228	0.190629	0.190473	0.190221	0.190798	0.191332	0.191371	0.190981	0.191665	0.192555	0.192744	0.192261	0.192673	0.193696	0.194194	0.194198	0.194435	0.195167	0.195927	0.196013	0.196115	0.196949	0.197662	0.197806	0.197769	0.198503
296	T. impurum	calibration	0.149617	0.150078	0.1503	0.150463	0.150304	0.150255	0.150713	0.150305	0.150294	0.150992	0.151516	0.151317	0.15108	0.151396	0.151754	0.151876	0.151897	0.15216	0.152501	0.152587	0.15246	0.152787	0.153236	0.15345	0.153265	0.153345	0.1538	0.154305	0.154224	0.154449	0.154894	0.155244	0.15502	0.155177	0.155747	0.156284	0.156496	0.1568	0.157379	0.158002	0.15823	0.158442	0.159052	0.159647	0.159933	0.160051	0.160455
297	T. impurum	calibration	0.120199	0.121068	0.120917	0.120408	0.120448	0.120912	0.121195	0.120532	0.120729	0.121875	0.12209	0.121637	0.121523	0.122271	0.122524	0.12226	0.122082	0.122782	0.12328	0.123171	0.122738	0.123254	0.123646	0.123622	0.123348	0.123847	0.124393	0.124571	0.124373	0.124692	0.125264	0.125622	0.125298	0.125552	0.126234	0.126549	0.126514	0.126826	0.127676	0.12848	0.128565	0.12863	0.129399	0.130004	0.130269	0.130429	0.130971
298	T. impurum	calibration	0.165444	0.165757	0.165732	0.1656	0.165937	0.166339	0.16621	0.16616	0.16658	0.167263	0.167413	0.167526	0.167721	0.167995	0.168272	0.16833	0.168329	0.168615	0.169089	0.169385	0.169403	0.169506	0.169696	0.169975	0.170335	0.170795	0.171064	0.171125	0.171224	0.171736	0.172311	0.172634	0.172772	0.173273	0.173938	0.174269	0.17457	0.174942	0.175421	0.175999	0.176346	0.176708	0.177331	0.177779	0.178118	0.178514	0.179157
299	T. impurum	calibration	0.14972	0.150006	0.150533	0.150401	0.150507	0.150941	0.15144	0.151599	0.151659	0.151913	0.152639	0.153034	0.153082	0.153069	0.153622	0.154023	0.15412	0.154165	0.15486	0.155297	0.155151	0.155326	0.155937	0.156596	0.15688	0.157086	0.157456	0.157936	0.158232	0.158689	0.159234	0.159737	0.160109	0.160481	0.161019	0.1618	0.162163	0.162419	0.162859	0.163619	0.164169	0.164576	0.165067	0.165775	0.166374	0.166901	0.167674
300	T. impurum	calibration	0.2476	0.247996	0.249284	0.248843	0.248754	0.249319	0.250086	0.250199	0.250146	0.250391	0.251237	0.251427	0.251463	0.251956	0.252713	0.252939	0.252776	0.252925	0.253749	0.254299	0.254224	0.254344	0.255095	0.255761	0.255668	0.256175	0.256688	0.257029	0.257461	0.257977	0.258634	0.259348	0.259597	0.260155	0.261048	0.261888	0.262209	0.2625	0.263094	0.263979	0.264691	0.265169	0.265569	0.266392	0.267031	0.267423	0.26796
301	T. impurum	calibration	0.197933	0.198425	0.199452	0.199609	0.199659	0.200078	0.201027	0.201505	0.201597	0.201812	0.202978	0.203639	0.203829	0.204009	0.204885	0.205503	0.205644	0.205632	0.206526	0.207355	0.207577	0.207692	0.208442	0.209258	0.209448	0.209855	0.210421	0.211069	0.211735	0.212228	0.212886	0.213813	0.214265	0.214648	0.215283	0.21632	0.216952	0.217367	0.217894	0.218916	0.219769	0.220385	0.220945	0.221868	0.222722	0.223388	0.224035
302	T. impurum	calibration	0.223201	0.223153	0.223568	0.224418	0.224802	0.224778	0.224863	0.225832	0.226487	0.226606	0.227133	0.22797	0.228485	0.228401	0.228852	0.229417	0.22986	0.230105	0.230461	0.231185	0.232017	0.231836	0.232071	0.232797	0.233614	0.234098	0.234441	0.234911	0.235765	0.236291	0.236616	0.237028	0.237824	0.238549	0.239202	0.239984	0.24079	0.241396	0.241864	0.242669	0.243511	0.244248	0.244859	0.245603	0.246436	0.247229	0.247818
303	T. impurum	calibration	0.257258	0.257761	0.25857	0.258263	0.25869	0.25953	0.259789	0.259527	0.259763	0.260585	0.261038	0.261174	0.261451	0.262124	0.262614	0.262698	0.262758	0.263403	0.263908	0.264246	0.264566	0.265165	0.265603	0.265953	0.266402	0.266869	0.267362	0.267789	0.267999	0.268676	0.269402	0.269798	0.270076	0.270738	0.271639	0.272337	0.272807	0.273345	0.274089	0.274913	0.275509	0.276107	0.276941	0.2776	0.27813	0.278679	0.279429
304	T. impurum	calibration	0.18119	0.181199	0.181032	0.181611	0.18159	0.181491	0.182237	0.182871	0.183159	0.183185	0.183319	0.183824	0.184323	0.18452	0.184776	0.1853	0.185853	0.186008	0.186223	0.186642	0.187176	0.187426	0.1876	0.187886	0.188382	0.188798	0.189099	0.189443	0.190113	0.19054	0.190865	0.19133	0.192123	0.19263	0.19296	0.193526	0.194084	0.19457	0.195024	0.195601	0.196356	0.19704	0.197436	0.19775	0.19831	0.199045	0.199575
305	T. impurum	calibration	0.128067	0.12826	0.128362	0.128232	0.128233	0.128667	0.129549	0.129602	0.129486	0.129671	0.130259	0.130281	0.130352	0.130991	0.131409	0.131538	0.131634	0.132065	0.132335	0.132492	0.132678	0.133077	0.133631	0.133991	0.133942	0.134225	0.134566	0.134887	0.135322	0.135676	0.13607	0.13658	0.137013	0.137429	0.137844	0.138248	0.13855	0.138989	0.139621	0.140208	0.140646	0.141033	0.141506	0.142074	0.14266	0.143169	0.14352
306	T. impurum	calibration	0.150135	0.149721	0.150031	0.150492	0.150284	0.150033	0.150669	0.151473	0.151528	0.151017	0.151277	0.151984	0.152516	0.152528	0.152677	0.153328	0.153993	0.15385	0.153912	0.154377	0.154985	0.154891	0.154969	0.155372	0.155929	0.156165	0.156181	0.156449	0.157628	0.157776	0.157522	0.157736	0.158701	0.1592	0.1593	0.159686	0.160462	0.161023	0.161202	0.161519	0.162323	0.163124	0.163421	0.163695	0.164393	0.165198	0.165265
307	T. impurum	calibration	0.217945	0.216999	0.216587	0.21722	0.21716	0.216609	0.216492	0.217345	0.217521	0.216744	0.216338	0.216922	0.217419	0.216963	0.21636	0.216547	0.217054	0.216717	0.216135	0.216348	0.217268	0.216899	0.216346	0.216269	0.216859	0.216847	0.216464	0.216301	0.217101	0.217228	0.216852	0.21658	0.21726	0.217602	0.21746	0.217334	0.217983	0.218409	0.218247	0.218241	0.218894	0.219547	0.219497	0.2193	0.219663	0.220319	0.220281
308	T. impurum	calibration	0.104755	0.104581	0.104516	0.104977	0.104819	0.104581	0.105164	0.105727	0.105835	0.105653	0.105936	0.106561	0.10686	0.106551	0.106811	0.107357	0.10782	0.107861	0.107879	0.10819	0.108706	0.1087	0.108792	0.109024	0.10927	0.109561	0.109652	0.109755	0.110437	0.110712	0.110835	0.111133	0.111508	0.111771	0.111968	0.112263	0.11276	0.113241	0.113624	0.114055	0.114707	0.115297	0.115549	0.115717	0.116167	0.116806	0.117181
309	T. impurum	calibration	0.131326	0.131463	0.131339	0.13102	0.131251	0.131816	0.132127	0.131876	0.131824	0.13212	0.132193	0.132061	0.132135	0.132595	0.132714	0.132616	0.132591	0.132937	0.13309	0.1331	0.133166	0.133627	0.133751	0.133586	0.133485	0.13399	0.134277	0.134199	0.134268	0.134445	0.134778	0.13518	0.135182	0.135346	0.135749	0.136185	0.136213	0.136444	0.137033	0.137355	0.137595	0.137997	0.138643	0.13886	0.139085	0.139447	0.13979
310	T. impurum	calibration	0.271194	0.270979	0.270762	0.270811	0.270573	0.270195	0.270017	0.269823	0.269895	0.270035	0.269543	0.269621	0.269679	0.269218	0.269222	0.269204	0.269043	0.268842	0.268678	0.268635	0.268725	0.268876	0.268673	0.268362	0.268297	0.268227	0.268399	0.268618	0.268333	0.268359	0.268492	0.268522	0.268746	0.268954	0.269095	0.269198	0.269301	0.269487	0.269734	0.269859	0.270186	0.270572	0.270806	0.270945	0.271287	0.271714	0.271808
311	T. impurum	calibration	0.142526	0.142937	0.142566	0.142608	0.142773	0.143002	0.143214	0.142844	0.143047	0.143661	0.143069	0.143167	0.143537	0.143519	0.143239	0.143321	0.143768	0.144177	0.144094	0.14394	0.144072	0.144601	0.144668	0.144519	0.144657	0.144978	0.145122	0.145069	0.145118	0.145469	0.145741	0.145714	0.145847	0.146138	0.146393	0.146395	0.146592	0.146978	0.147358	0.147329	0.14764	0.148154	0.148511	0.148548	0.14871	0.149079	0.149416
312	T. impurum	calibration	0.167585	0.1676	0.168318	0.168145	0.167531	0.167238	0.167823	0.167853	0.16758	0.167475	0.168085	0.168205	0.167727	0.167152	0.168027	0.168601	0.168365	0.167702	0.167889	0.168218	0.168118	0.167581	0.167889	0.168403	0.1682	0.168068	0.16833	0.168824	0.168979	0.168519	0.168436	0.169179	0.169272	0.169142	0.169163	0.169601	0.169959	0.170049	0.170036	0.17053	0.171003	0.171186	0.171104	0.171613	0.172113	0.172315	0.172268
313	T. impurum	calibration	0.0689457	0.0694309	0.0694938	0.0692874	0.0694756	0.0698285	0.0698647	0.0697943	0.0701965	0.0708531	0.0707164	0.0708455	0.0711704	0.0714124	0.0714019	0.0716581	0.0721811	0.0726375	0.0726812	0.0726639	0.0728937	0.0735015	0.073869	0.0739321	0.0739223	0.0744917	0.0747978	0.0747866	0.0751446	0.0756078	0.0759709	0.0761726	0.0764675	0.0769741	0.0774263	0.0774995	0.0779624	0.0786107	0.0792162	0.0796619	0.0800056	0.0805798	0.0815029	0.0817554	0.0819882	0.0824589	0.0830333
314	T. impurum	calibration	0.147543	0.147927	0.148356	0.147851	0.14758	0.147842	0.148442	0.148432	0.148431	0.148637	0.148691	0.148769	0.14878	0.148762	0.149369	0.14943	0.149085	0.149176	0.149522	0.149729	0.149663	0.149618	0.15002	0.150374	0.150159	0.1501	0.150421	0.1509	0.150973	0.151057	0.151381	0.151913	0.152052	0.152257	0.152573	0.152836	0.15292	0.153081	0.153493	0.154179	0.154572	0.154894	0.15545	0.155902	0.156254	0.156516	0.156718
315	T. impurum	calibration	0.218795	0.21909	0.219432	0.218926	0.21855	0.218669	0.219198	0.218984	0.218739	0.21878	0.218855	0.218975	0.218928	0.218672	0.218787	0.218937	0.218885	0.218545	0.218632	0.218714	0.218523	0.218241	0.218432	0.21867	0.218444	0.218407	0.218492	0.218682	0.219011	0.219045	0.219039	0.21923	0.219502	0.219496	0.219455	0.21981	0.219925	0.220154	0.220591	0.220841	0.221037	0.221292	0.22166	0.22197	0.222185	0.222379	0.222692
316	T. impurum	calibration	0.0599532	0.0592469	0.0590924	0.0601708	0.0600131	0.0591826	0.0592429	0.0603598	0.0607396	0.0600343	0.0595773	0.0607778	0.0616996	0.060886	0.0603814	0.0610648	0.062066	0.0617434	0.0614791	0.0618897	0.0627846	0.062857	0.0626169	0.0627555	0.0635994	0.0635189	0.0632632	0.0634653	0.0644604	0.0645764	0.0642285	0.0641677	0.0650185	0.0652813	0.0650156	0.0650711	0.0659793	0.0665409	0.0663815	0.0664982	0.0671509	0.0677459	0.0677162	0.0676256	0.0681712	0.0689748	0.0688911
317	T. impurum	calibration	0.198112	0.197407	0.198058	0.199319	0.198943	0.19789	0.198118	0.199523	0.199672	0.198588	0.199014	0.200313	0.200708	0.199481	0.199639	0.200784	0.201659	0.200888	0.200946	0.201707	0.20245	0.20199	0.201844	0.202394	0.203327	0.203017	0.202775	0.203317	0.204596	0.204464	0.204034	0.204474	0.205592	0.205864	0.205618	0.206033	0.207096	0.207598	0.207362	0.207799	0.20881	0.20945	0.209106	0.209505	0.21039	0.211138	0.210994
318	T. impurum	calibration	0.0884437	0.0885645	0.089075	0.0894686	0.0894923	0.0894845	0.0899212	0.0906439	0.0909679	0.0908477	0.0909486	0.0918714	0.0924882	0.0921146	0.0924777	0.0930887	0.0935579	0.0936376	0.0938797	0.094272	0.0947588	0.0953682	0.0956084	0.0958385	0.0964589	0.0967401	0.0968516	0.0971356	0.0979889	0.09832	0.0984097	0.0987139	0.0995137	0.0998358	0.0998532	0.100273	0.101211	0.101891	0.102157	0.10284	0.103603	0.104187	0.104479	0.10486	0.105425	0.106021	0.106329
319	T. impurum	calibration	0.182525	0.182784	0.18405	0.183861	0.183561	0.183965	0.185296	0.185546	0.185119	0.184872	0.18589	0.186211	0.186116	0.186295	0.187166	0.187665	0.187579	0.187329	0.18822	0.188959	0.188864	0.188681	0.189383	0.190199	0.190143	0.189999	0.190479	0.191324	0.191463	0.191637	0.192119	0.192863	0.193289	0.193423	0.193697	0.194564	0.195022	0.195136	0.195398	0.196763	0.197524	0.197667	0.197762	0.198598	0.199204	0.199409	0.199739
320	T. impurum	calibration	0.105721	0.105857	0.105869	0.10613	0.106612	0.107012	0.107029	0.107015	0.107395	0.108013	0.108118	0.108189	0.108574	0.109258	0.10927	0.109275	0.109463	0.109733	0.109985	0.110145	0.110268	0.110616	0.110863	0.111063	0.111359	0.111692	0.112065	0.112387	0.112508	0.112913	0.113327	0.11353	0.113815	0.114066	0.11438	0.114892	0.115188	0.115481	0.115942	0.116599	0.11717	0.117662	0.118139	0.118534	0.118836	0.119148	0.119626
321	T. impurum	calibration	0.235004	0.235317	0.23576	0.235761	0.23566	0.235854	0.236517	0.236463	0.236133	0.236047	0.236645	0.23678	0.236638	0.236674	0.237233	0.237439	0.237352	0.237523	0.23761	0.2378	0.23808	0.237978	0.238368	0.238756	0.238537	0.238629	0.238982	0.239296	0.239135	0.239284	0.239699	0.240129	0.240231	0.240274	0.240456	0.240875	0.241182	0.241381	0.241701	0.242651	0.243251	0.243508	0.243722	0.244112	0.244474	0.244757	0.245037
322	T. impurum	calibration	0.196621	0.196075	0.195817	0.19662	0.196821	0.196314	0.195801	0.196952	0.197474	0.196757	0.196262	0.196963	0.19758	0.197092	0.196656	0.197222	0.198107	0.197876	0.197562	0.197815	0.198548	0.198612	0.19816	0.19804	0.198857	0.199037	0.198778	0.198697	0.199613	0.199907	0.19972	0.199629	0.2005	0.200808	0.200671	0.200968	0.201798	0.202254	0.202092	0.202106	0.20271	0.203369	0.203506	0.203521	0.204158	0.20503	0.204943
323	T. impurum	calibration	0.208047	0.207059	0.205641	0.207335	0.20786	0.206863	0.20577	0.207115	0.208212	0.207663	0.205902	0.206904	0.208335	0.207762	0.206591	0.207067	0.208384	0.208174	0.207311	0.207258	0.208247	0.208493	0.207741	0.207486	0.208911	0.209117	0.208461	0.208003	0.209139	0.20958	0.209224	0.208788	0.210048	0.210726	0.210445	0.209947	0.210789	0.211565	0.211521	0.211205	0.211865	0.212793	0.212963	0.212474	0.212881	0.213932	0.213987
324	T. impurum	calibration	0.0717568	0.071213	0.0708733	0.0719816	0.072093	0.071435	0.0712483	0.0723351	0.0728023	0.072204	0.0718308	0.0727973	0.073575	0.0729766	0.0724595	0.0731048	0.0741033	0.0737859	0.0734628	0.0737799	0.0746044	0.0747172	0.0744703	0.074561	0.0753966	0.075551	0.0752418	0.0751019	0.0759636	0.076255	0.0759978	0.0757647	0.0767982	0.0772823	0.0771124	0.0770715	0.0777847	0.0783484	0.0784019	0.0785431	0.0791772	0.079817	0.0799193	0.0797676	0.0802282	0.0810528	0.0811531
325	T. impurum	calibration	0.181	0.181211	0.182553	0.182449	0.181919	0.182196	0.183908	0.183617	0.182996	0.183262	0.184701	0.184975	0.184564	0.184524	0.185689	0.186249	0.185888	0.185361	0.186497	0.18747	0.187306	0.18703	0.18779	0.188669	0.1885	0.188228	0.188714	0.189704	0.189988	0.189845	0.190236	0.191456	0.191871	0.191839	0.192073	0.193212	0.193709	0.19377	0.19398	0.195219	0.195907	0.196069	0.196289	0.19742	0.198156	0.198304	0.198622
326	T. impurum	calibration	0.185313	0.185085	0.185644	0.185612	0.185497	0.185671	0.186286	0.186462	0.18649	0.186673	0.187217	0.187231	0.187168	0.187486	0.187755	0.187811	0.187714	0.18768	0.18797	0.188384	0.188659	0.188488	0.188691	0.189162	0.189467	0.189081	0.189139	0.189802	0.190292	0.1902	0.190248	0.190879	0.191291	0.191483	0.19166	0.192092	0.192566	0.19291	0.193185	0.193775	0.194363	0.194763	0.194976	0.195563	0.196211	0.196652	0.196732
327	T. impurum	calibration	0.13135	0.132112	0.132536	0.132365	0.132934	0.133815	0.134074	0.134025	0.134354	0.135182	0.136008	0.136122	0.136245	0.136978	0.13767	0.137901	0.137988	0.138594	0.139377	0.139639	0.139494	0.140445	0.141189	0.141472	0.141513	0.142022	0.142793	0.143448	0.14355	0.144031	0.144755	0.145403	0.145696	0.1462	0.147015	0.147907	0.147964	0.148305	0.14932	0.15013	0.150319	0.150588	0.151604	0.152539	0.153017	0.15326	0.153921
328	T. impurum	calibration	0.0728923	0.0740725	0.0741996	0.0734312	0.0738321	0.0748445	0.0751017	0.0749469	0.0754154	0.0763767	0.0764507	0.0762753	0.076481	0.0773116	0.0779956	0.0779539	0.0778712	0.078914	0.0794884	0.0794331	0.0792731	0.0804106	0.0810349	0.0809546	0.0806955	0.0814474	0.0822979	0.0827158	0.0826697	0.0834034	0.0842615	0.0845909	0.0846083	0.0851758	0.0860379	0.0864578	0.086631	0.0872729	0.0883928	0.0889516	0.0893083	0.0899433	0.0910633	0.0916537	0.0919228	0.0922655	0.0931126
329	T. impurum	calibration	0.107972	0.108922	0.109525	0.109101	0.109025	0.109573	0.110424	0.110582	0.110653	0.111083	0.111993	0.112083	0.111996	0.112503	0.11353	0.11381	0.113669	0.114243	0.114892	0.115196	0.115231	0.115826	0.116622	0.116972	0.116584	0.11714	0.118063	0.118808	0.119019	0.119589	0.120351	0.120969	0.121195	0.121598	0.122227	0.122855	0.123227	0.123671	0.124375	0.125266	0.125803	0.126274	0.127068	0.12798	0.128517	0.12878	0.129331
330	T. impurum	calibration	0.137947	0.138738	0.13909	0.139182	0.139486	0.139977	0.140419	0.140638	0.141176	0.141894	0.141926	0.142449	0.142973	0.143062	0.143548	0.144042	0.144525	0.145133	0.145424	0.14563	0.146022	0.146833	0.147485	0.147918	0.148274	0.148687	0.149259	0.149904	0.150383	0.150918	0.151501	0.152081	0.152608	0.15323	0.153804	0.154151	0.154918	0.15575	0.156407	0.156947	0.157729	0.158583	0.159257	0.159839	0.160469	0.161158	0.161809
331	T. impurum	calibration	0.2162	0.216912	0.217602	0.217869	0.218246	0.219043	0.220235	0.220557	0.220791	0.221334	0.22201	0.222372	0.222577	0.222958	0.224007	0.224466	0.224614	0.225495	0.226347	0.226855	0.227045	0.227369	0.228359	0.229277	0.229388	0.229958	0.230804	0.231596	0.23196	0.23246	0.233192	0.234	0.234337	0.234642	0.23525	0.236293	0.23685	0.237223	0.237753	0.238667	0.239162	0.23946	0.240019	0.240997	0.241653	0.241953	0.242454
332	T. impurum	calibration	0.160927	0.161464	0.160466	0.160291	0.161267	0.162092	0.161386	0.161353	0.162353	0.16353	0.162963	0.162613	0.163145	0.164287	0.163912	0.163714	0.164286	0.165375	0.165355	0.165109	0.165451	0.166688	0.166831	0.166466	0.166783	0.167657	0.168002	0.167807	0.168049	0.168905	0.169493	0.169334	0.169392	0.170139	0.170866	0.170562	0.170766	0.171526	0.172411	0.172545	0.172804	0.173492	0.174457	0.174484	0.17444	0.174854	0.175815
333	T. impurum	calibration	0.146955	0.147412	0.147181	0.147506	0.148176	0.148688	0.148614	0.14871	0.149389	0.150155	0.149648	0.149651	0.150328	0.151231	0.151287	0.151395	0.151893	0.152679	0.152882	0.152931	0.153231	0.153923	0.154293	0.154458	0.154781	0.155434	0.155977	0.15625	0.156391	0.156849	0.157301	0.157529	0.157978	0.158567	0.159123	0.159463	0.159764	0.160237	0.160849	0.161218	0.161651	0.162284	0.163072	0.163488	0.163668	0.163921	0.164608
334	T. impurum	calibration	0.24631	0.246902	0.248594	0.248944	0.248682	0.248963	0.250546	0.2508	0.25029	0.25025	0.252275	0.253127	0.252863	0.252524	0.253753	0.254541	0.254508	0.254363	0.255376	0.256317	0.256436	0.256176	0.256788	0.257787	0.258261	0.258134	0.258766	0.260037	0.260497	0.26057	0.261049	0.262198	0.262849	0.263004	0.263353	0.264662	0.265475	0.265829	0.266165	0.267289	0.268069	0.268462	0.268856	0.270033	0.271109	0.271711	0.271999
335	T. impurum	calibration	0.266485	0.26753	0.269069	0.268846	0.268772	0.269554	0.27108	0.271368	0.271093	0.271383	0.273551	0.273897	0.273527	0.27409	0.275651	0.276335	0.27617	0.276346	0.27769	0.278658	0.278627	0.278852	0.279896	0.28096	0.281159	0.281402	0.282356	0.283616	0.283911	0.284216	0.285068	0.286412	0.286974	0.287374	0.288125	0.289506	0.290342	0.290833	0.291418	0.292677	0.293502	0.294043	0.29479	0.296073	0.2971	0.297713	0.298324
336	T. impurum	calibration	0.271753	0.272711	0.273013	0.272697	0.273308	0.27439	0.274874	0.275039	0.275259	0.275831	0.276924	0.277303	0.277754	0.278878	0.279399	0.279503	0.279677	0.280465	0.281259	0.281664	0.281762	0.282343	0.283242	0.283908	0.284004	0.284794	0.285566	0.286033	0.286394	0.287111	0.287963	0.288699	0.289356	0.290026	0.29081	0.291739	0.292298	0.292952	0.293894	0.294821	0.295337	0.295919	0.297032	0.29806	0.298775	0.299402	0.300467
337	T. impurum	calibration	0.122199	0.122029	0.122487	0.122713	0.122787	0.122948	0.123403	0.123753	0.123799	0.123789	0.124397	0.125097	0.125444	0.125361	0.125739	0.126207	0.12651	0.126535	0.126846	0.127223	0.127453	0.127454	0.127931	0.128554	0.128802	0.128878	0.129202	0.129785	0.130257	0.130346	0.130555	0.131174	0.131608	0.131792	0.132108	0.132988	0.133421	0.133771	0.134295	0.134907	0.135571	0.136112	0.136456	0.137038	0.137685	0.138191	0.13839
338	T. impurum	calibration	0.0985527	0.0986816	0.0989616	0.0993574	0.0995526	0.0997561	0.100279	0.100812	0.10117	0.101493	0.102229	0.102526	0.102733	0.103249	0.103828	0.104318	0.104638	0.104824	0.105504	0.106014	0.106131	0.106584	0.107146	0.107718	0.108217	0.108475	0.108996	0.109723	0.110097	0.110277	0.110668	0.111453	0.112195	0.112592	0.11294	0.113732	0.114429	0.114912	0.115336	0.116183	0.117052	0.117753	0.118252	0.118857	0.119488	0.120062	0.120518
339	T. impurum	calibration	0.196188	0.196083	0.195713	0.196407	0.19703	0.197084	0.1966	0.197144	0.197901	0.198213	0.19781	0.198086	0.198762	0.199238	0.199145	0.19931	0.199805	0.200228	0.200142	0.200206	0.20072	0.201232	0.201178	0.201164	0.20186	0.202439	0.202634	0.202671	0.203157	0.203702	0.204045	0.204197	0.204783	0.205436	0.205846	0.205874	0.206443	0.20728	0.207995	0.208191	0.208903	0.209794	0.210269	0.21032	0.210805	0.211673	0.212151
340	T. impurum	calibration	0.130027	0.130413	0.131521	0.13235	0.132374	0.132521	0.133843	0.134672	0.13467	0.134568	0.136053	0.13698	0.137215	0.137287	0.138286	0.139281	0.139745	0.139607	0.140539	0.141656	0.142245	0.142325	0.143028	0.144085	0.144847	0.145213	0.145798	0.146706	0.147536	0.147921	0.148477	0.149524	0.150168	0.150667	0.151272	0.152177	0.153052	0.153663	0.154133	0.155066	0.15605	0.156843	0.157402	0.158247	0.159195	0.15996	0.160271
341	T. impurum	calibration	0.0868421	0.0874299	0.0878542	0.0883571	0.0888357	0.0892959	0.0897485	0.0900136	0.0903721	0.0909715	0.0917721	0.0921326	0.0924131	0.0930211	0.0938851	0.0942325	0.0943368	0.0949925	0.0957784	0.0963139	0.0966203	0.0973678	0.0980049	0.0985647	0.0991951	0.0997067	0.100185	0.100679	0.101194	0.101739	0.102399	0.103136	0.103555	0.104161	0.104891	0.105435	0.105827	0.106387	0.107161	0.107777	0.108297	0.1089	0.109682	0.11025	0.110777	0.111372	0.112063
342	T. impurum	calibration	0.245957	0.246335	0.2465	0.247222	0.24807	0.248664	0.248812	0.249314	0.249977	0.25064	0.251257	0.251885	0.252569	0.253276	0.253727	0.254323	0.255053	0.255673	0.256118	0.256673	0.257443	0.258192	0.258675	0.259293	0.260397	0.261156	0.261602	0.262025	0.262871	0.26361	0.264213	0.264788	0.265541	0.266313	0.266948	0.267373	0.268087	0.268823	0.269436	0.270062	0.270686	0.271385	0.272169	0.272675	0.273301	0.274091	0.274788
343	T. impurum	calibration	0.213145	0.212812	0.213238	0.214074	0.214035	0.213542	0.213608	0.214517	0.214663	0.214058	0.21453	0.215262	0.215611	0.215359	0.215343	0.21599	0.216619	0.216159	0.216285	0.216745	0.217113	0.217052	0.217049	0.217493	0.218411	0.218449	0.218387	0.218734	0.219598	0.219644	0.219509	0.219893	0.220756	0.220994	0.220964	0.221616	0.22248	0.222904	0.222921	0.223533	0.22439	0.225111	0.225453	0.225765	0.226407	0.227164	0.227419
344	T. impurum	calibration	0.189518	0.189313	0.189167	0.189329	0.189365	0.189374	0.189598	0.18992	0.190019	0.189983	0.190323	0.19043	0.190621	0.191047	0.190698	0.190866	0.19139	0.191362	0.191339	0.191483	0.191721	0.191664	0.191606	0.191763	0.192196	0.192442	0.192471	0.19254	0.193089	0.193251	0.193306	0.193587	0.19403	0.194357	0.194585	0.194887	0.195392	0.19586	0.196171	0.196409	0.197002	0.197694	0.198108	0.198221	0.198638	0.199266	0.199473
345	T. impurum	calibration	0.19375	0.193849	0.194336	0.193941	0.194007	0.194344	0.194348	0.194449	0.194771	0.195084	0.194836	0.194782	0.195082	0.195585	0.195683	0.195723	0.195907	0.196285	0.196346	0.196238	0.196172	0.196322	0.196578	0.196758	0.196783	0.197139	0.197543	0.197766	0.197695	0.197822	0.198077	0.198342	0.19869	0.199026	0.199304	0.199515	0.199683	0.200033	0.200553	0.200873	0.201197	0.201607	0.202085	0.202349	0.202549	0.202795	0.20314
346	T. impurum	calibration	0.211538	0.211663	0.211352	0.212221	0.21292	0.213149	0.213156	0.213962	0.214918	0.215463	0.215308	0.215803	0.216673	0.21726	0.216836	0.217093	0.218046	0.21872	0.218798	0.219059	0.219834	0.220552	0.220769	0.220921	0.221582	0.222561	0.223157	0.223371	0.223843	0.224716	0.225417	0.225693	0.226456	0.227406	0.228129	0.228327	0.229081	0.230119	0.231017	0.231321	0.231904	0.232793	0.233722	0.234308	0.235064	0.236047	0.236916
347	T. impurum	calibration	0.177311	0.177958	0.177546	0.177631	0.178483	0.179403	0.179551	0.179761	0.18048	0.181324	0.181115	0.181091	0.181715	0.182782	0.182694	0.182675	0.183248	0.184344	0.184597	0.184584	0.184882	0.185713	0.186118	0.186211	0.186484	0.187455	0.188141	0.188352	0.188676	0.189471	0.190138	0.190353	0.190959	0.191761	0.192519	0.193009	0.193351	0.194033	0.195016	0.195472	0.195905	0.196623	0.197669	0.198272	0.198746	0.199388	0.200393
348	T. impurum	calibration	0.284391	0.284436	0.284134	0.284735	0.285195	0.285404	0.285591	0.285868	0.286222	0.286478	0.286326	0.286575	0.287056	0.2874	0.287313	0.287421	0.287745	0.287957	0.287992	0.288113	0.288434	0.288783	0.288807	0.288793	0.289133	0.28972	0.289993	0.290025	0.290449	0.291041	0.291496	0.291735	0.292254	0.292904	0.293478	0.293815	0.294351	0.295039	0.295684	0.295943	0.29646	0.297173	0.297826	0.298294	0.298835	0.299496	0.300138
349	T. impurum	validation	0.0919461	0.0921732	0.0919492	0.0921889	0.0926711	0.0928654	0.0924007	0.0925059	0.0931475	0.093699	0.0930671	0.0931267	0.093755	0.0943139	0.0940343	0.0938613	0.0941621	0.0948239	0.094747	0.0946291	0.094963	0.0955997	0.0957942	0.0957777	0.0960239	0.0965367	0.0967408	0.0967091	0.0970864	0.0975394	0.09772	0.0976112	0.0980136	0.0986045	0.0989595	0.0987904	0.0992647	0.0999445	0.100443	0.10067	0.101069	0.101726	0.10247	0.102579	0.102874	0.10347	0.103876
350	T. impurum	validation	0.146943	0.147827	0.147542	0.146786	0.14721	0.147935	0.147522	0.147376	0.147965	0.148658	0.147803	0.147746	0.148271	0.148647	0.148423	0.148001	0.148114	0.149351	0.149361	0.148882	0.148802	0.149703	0.149972	0.149644	0.149388	0.15011	0.15054	0.150386	0.150342	0.150995	0.151578	0.151535	0.151437	0.151985	0.152676	0.152586	0.152561	0.15302	0.153807	0.154032	0.154235	0.154746	0.15559	0.155842	0.15594	0.156246	0.156953
351	T. impurum	validation	0.127948	0.128789	0.129091	0.129082	0.129343	0.129926	0.130607	0.131054	0.131422	0.131828	0.132302	0.132731	0.133191	0.133697	0.13392	0.13434	0.134925	0.135365	0.135806	0.136218	0.136625	0.137169	0.137851	0.138427	0.13873	0.139276	0.139902	0.140483	0.140967	0.141463	0.142019	0.142615	0.143119	0.143515	0.143961	0.144634	0.145165	0.14567	0.146264	0.146996	0.147646	0.148274	0.148962	0.149507	0.150092	0.150755	0.151402
352	T. impurum	validation	0.142375	0.143409	0.144121	0.143464	0.143363	0.144016	0.144822	0.144795	0.144741	0.145129	0.145901	0.145987	0.145811	0.145993	0.146758	0.14689	0.146608	0.146919	0.147829	0.148242	0.147958	0.148406	0.14909	0.149444	0.149172	0.149263	0.149907	0.150731	0.150955	0.151188	0.151641	0.152261	0.152541	0.152775	0.153181	0.153832	0.154002	0.154248	0.154895	0.155789	0.156202	0.156484	0.157125	0.157845	0.158368	0.158676	0.158972
353	T. impurum	validation	0.0913523	0.0921564	0.0929593	0.0922614	0.0920335	0.0926295	0.0935674	0.0934031	0.0936015	0.0944337	0.0947121	0.0948321	0.095023	0.0953945	0.095824	0.0959479	0.0960122	0.096526	0.0969606	0.0971587	0.0972634	0.0978283	0.0985232	0.0988548	0.0986133	0.0990207	0.0997082	0.100325	0.100632	0.100928	0.101364	0.101887	0.101977	0.102311	0.102862	0.103296	0.103717	0.104185	0.104746	0.105445	0.10584	0.106208	0.106863	0.107454	0.107833	0.108124	0.108636
354	T. impurum	validation	0.203429	0.20402	0.204884	0.20484	0.204536	0.204655	0.205561	0.205743	0.205795	0.206007	0.206201	0.206702	0.207052	0.207025	0.207624	0.207946	0.207995	0.208287	0.208911	0.209116	0.208826	0.20919	0.209882	0.210424	0.210484	0.210665	0.211071	0.211579	0.211902	0.212145	0.21262	0.213353	0.213522	0.213907	0.21443	0.214684	0.215138	0.215633	0.21611	0.216744	0.21724	0.217658	0.218145	0.218779	0.219257	0.219599	0.220075
355	T. impurum	validation	0.168662	0.168469	0.169142	0.169634	0.169456	0.169126	0.169394	0.169751	0.170024	0.17019	0.170372	0.170749	0.171002	0.170979	0.17133	0.171847	0.172167	0.17198	0.172296	0.172863	0.173259	0.173	0.173137	0.173606	0.173995	0.174105	0.174343	0.174735	0.174951	0.175242	0.17555	0.175849	0.176371	0.176678	0.176916	0.177459	0.178034	0.178544	0.179054	0.179839	0.180576	0.181117	0.181479	0.182083	0.182664	0.183115	0.183479
356	T. impurum	validation	0.178107	0.177876	0.178038	0.17852	0.17814	0.177571	0.177904	0.178277	0.178158	0.177744	0.177946	0.178174	0.178105	0.177734	0.177775	0.17804	0.178161	0.177803	0.177954	0.178207	0.178175	0.177733	0.177689	0.177935	0.178079	0.177873	0.177881	0.178093	0.177974	0.177894	0.177949	0.178173	0.178648	0.178697	0.178578	0.178902	0.179165	0.179209	0.179222	0.179837	0.180436	0.180827	0.181022	0.181264	0.181675	0.182117	0.18227
357	T. impurum	validation	0.269886	0.269959	0.26992	0.269894	0.269939	0.269922	0.269741	0.269859	0.270341	0.270768	0.270291	0.27062	0.271304	0.271568	0.271095	0.271185	0.271767	0.271987	0.271766	0.271757	0.272142	0.2722	0.272172	0.27229	0.27268	0.272991	0.273212	0.273388	0.273605	0.274055	0.274391	0.274475	0.274968	0.275299	0.275477	0.275771	0.276165	0.276689	0.277312	0.277916	0.278375	0.278841	0.279432	0.279785	0.280115	0.280599	0.281308
358	T. impurum	validation	0.0353816	0.0343931	0.0352003	0.0362545	0.035878	0.0350437	0.0354735	0.0366784	0.0365583	0.035367	0.0358948	0.0368759	0.0370701	0.0361443	0.0362969	0.0373752	0.0380595	0.0368149	0.0366767	0.0375215	0.0384106	0.0376778	0.037532	0.0382028	0.0389995	0.0381314	0.0377142	0.0383611	0.0391242	0.0387023	0.0383067	0.038896	0.0396515	0.0396141	0.0392316	0.0395616	0.0404072	0.040687	0.0403006	0.0406136	0.041631	0.0422994	0.0418703	0.0420393	0.042855	0.0436064	0.0431588
359	T. impurum	validation	0.126625	0.126406	0.127162	0.127694	0.127268	0.126903	0.127818	0.128166	0.127923	0.127611	0.128157	0.128602	0.128506	0.128039	0.128766	0.12958	0.129743	0.128998	0.129267	0.129913	0.130239	0.129931	0.130015	0.130502	0.13098	0.130753	0.13081	0.131326	0.13167	0.131483	0.131522	0.13221	0.132655	0.132604	0.132614	0.133435	0.133892	0.134038	0.134173	0.134753	0.135552	0.135954	0.135689	0.136252	0.13691	0.137284	0.13737
360	T. impurum	validation	0.149012	0.148878	0.149476	0.149426	0.14913	0.149057	0.149531	0.149793	0.149558	0.149204	0.14973	0.149952	0.149691	0.149272	0.149795	0.150412	0.150523	0.149893	0.150089	0.150616	0.150862	0.150395	0.150602	0.151134	0.151193	0.150596	0.150664	0.15139	0.151549	0.151281	0.151302	0.151918	0.152158	0.152087	0.152108	0.152663	0.153025	0.153137	0.153202	0.153692	0.154394	0.154822	0.154756	0.155339	0.155927	0.156156	0.155991
361	T. impurum	validation	0.0715443	0.071496	0.0709191	0.0712857	0.0717733	0.0718103	0.0712172	0.0715049	0.0722188	0.0726425	0.071991	0.0723106	0.0730294	0.0732683	0.0729865	0.0732751	0.0739507	0.0741382	0.0739968	0.0740769	0.0745566	0.0749806	0.0748888	0.0747234	0.0750783	0.0758434	0.0760072	0.0756973	0.0760494	0.0766357	0.0768869	0.0767001	0.0772328	0.0776809	0.0778777	0.0779951	0.0782651	0.078892	0.0796166	0.0795233	0.079937	0.0806867	0.0812154	0.0812305	0.08143	0.0819754	0.0825338
362	T. impurum	validation	0.0890948	0.0896417	0.0893558	0.0892514	0.0896281	0.0899834	0.0897083	0.0895545	0.0899993	0.0906619	0.0903243	0.0902313	0.0907337	0.0915917	0.0914837	0.0913179	0.0915213	0.0921183	0.092233	0.0921896	0.0923314	0.092811	0.0931169	0.093173	0.0931545	0.093649	0.0940538	0.0941431	0.0941023	0.0944892	0.0949186	0.0950563	0.0951286	0.095537	0.0960256	0.0961193	0.0963591	0.0968289	0.097412	0.0977807	0.098165	0.0986394	0.0991635	0.0994213	0.0996375	0.0999869	0.100546
363	T. impurum	validation	0.16688	0.167289	0.167006	0.166957	0.167337	0.167603	0.16719	0.167196	0.167739	0.168423	0.168413	0.168326	0.168679	0.169478	0.169309	0.169308	0.169722	0.17022	0.170279	0.170228	0.170421	0.171131	0.171258	0.171135	0.171408	0.171902	0.172269	0.172353	0.172219	0.172877	0.173501	0.173512	0.173818	0.174392	0.174907	0.174995	0.175219	0.17577	0.17647	0.176689	0.177083	0.17768	0.178298	0.178698	0.179008	0.179456	0.180275
364	T. impurum	validation	0.12321	0.123534	0.123628	0.124206	0.124596	0.125071	0.125991	0.126184	0.126369	0.126916	0.127672	0.12802	0.128275	0.128773	0.129278	0.129608	0.12991	0.130481	0.131155	0.131554	0.131703	0.132316	0.132951	0.133461	0.133848	0.134389	0.134965	0.135467	0.135824	0.136332	0.136955	0.137595	0.138176	0.138659	0.13919	0.139927	0.140333	0.140793	0.141495	0.142235	0.142825	0.143341	0.143922	0.144632	0.145228	0.14575	0.146449
365	T. impurum	validation	0.311858	0.311874	0.312021	0.311771	0.311506	0.311471	0.311712	0.311439	0.311453	0.31176	0.311436	0.311251	0.311114	0.310916	0.31112	0.311024	0.310755	0.310847	0.310899	0.310795	0.310623	0.310742	0.310773	0.310676	0.310564	0.310716	0.310862	0.310896	0.310896	0.31108	0.311325	0.311483	0.311509	0.311574	0.311791	0.312195	0.312521	0.312852	0.313193	0.313387	0.313654	0.314023	0.314438	0.314767	0.314924	0.315053	0.31545
366	T. impurum	validation	0.236471	0.236625	0.236001	0.235943	0.236567	0.237093	0.236733	0.236911	0.237267	0.23743	0.237171	0.237031	0.237322	0.237922	0.237607	0.237433	0.23781	0.238607	0.238546	0.238299	0.238434	0.239012	0.239147	0.239027	0.239166	0.239885	0.24013	0.239865	0.240008	0.24059	0.240999	0.240957	0.241313	0.241817	0.242241	0.242427	0.242696	0.243189	0.243764	0.243906	0.244162	0.244679	0.245364	0.245722	0.245933	0.246212	0.246745
367	T. impurum	validation	0.118182	0.118468	0.119118	0.119086	0.11928	0.119694	0.12	0.120038	0.120073	0.120437	0.121463	0.121514	0.121272	0.121549	0.121906	0.12237	0.122709	0.122668	0.123108	0.123577	0.123793	0.123986	0.124397	0.12482	0.125013	0.125326	0.125601	0.125838	0.12619	0.126556	0.126953	0.127387	0.127772	0.128093	0.128489	0.129102	0.129503	0.129822	0.130227	0.130869	0.13128	0.131551	0.131935	0.132623	0.133172	0.133514	0.133902
368	T. impurum	validation	0.350348	0.350471	0.351182	0.350666	0.350483	0.350628	0.350598	0.350463	0.350509	0.350725	0.35077	0.350677	0.350577	0.350569	0.35058	0.350747	0.350909	0.350797	0.350847	0.350779	0.350528	0.350505	0.350626	0.350771	0.350842	0.350996	0.351071	0.351035	0.350996	0.3512	0.351486	0.351706	0.351961	0.352232	0.352554	0.352935	0.353028	0.353147	0.353456	0.353826	0.353817	0.353869	0.354415	0.354826	0.355069	0.355256	0.355606
369	T. impurum	validation	0.168717	0.169061	0.169645	0.169308	0.169577	0.170088	0.17001	0.17009	0.170322	0.170663	0.171083	0.170994	0.170867	0.171134	0.171409	0.171538	0.171674	0.172082	0.172304	0.172425	0.172606	0.173059	0.173218	0.173269	0.173538	0.17383	0.173959	0.173975	0.17414	0.174689	0.175217	0.17541	0.17544	0.175801	0.176393	0.176831	0.177033	0.17735	0.177936	0.178619	0.178971	0.179292	0.179904	0.180305	0.180611	0.18096	0.181474
370	T. impurum	validation	0.14541	0.146131	0.147454	0.147504	0.147561	0.14813	0.149184	0.149347	0.149379	0.149961	0.151479	0.151907	0.151876	0.152321	0.153249	0.153951	0.15427	0.154479	0.155489	0.1563	0.15648	0.156861	0.157652	0.15844	0.158795	0.159237	0.159849	0.160494	0.160872	0.161308	0.162083	0.163129	0.163543	0.163953	0.164663	0.165698	0.166229	0.166622	0.167258	0.168389	0.169049	0.169449	0.170076	0.171051	0.171777	0.172246	0.172935
371	T. impurum	validation	0.151206	0.152153	0.152787	0.152677	0.153348	0.154382	0.154756	0.154466	0.154931	0.156227	0.15692	0.15672	0.156999	0.158504	0.159089	0.15921	0.159422	0.16023	0.161062	0.161464	0.161614	0.1627	0.163629	0.164075	0.164187	0.165082	0.165816	0.166118	0.166426	0.167332	0.168269	0.168757	0.169017	0.169828	0.17091	0.171521	0.171849	0.172472	0.173518	0.174461	0.174765	0.175126	0.176221	0.177212	0.177723	0.178081	0.179089
372	T. impurum	validation	0.273272	0.273823	0.274403	0.274296	0.274702	0.275516	0.276133	0.276108	0.276411	0.277269	0.278009	0.278034	0.278183	0.279042	0.279471	0.27983	0.28025	0.280743	0.281418	0.281948	0.282271	0.28283	0.283547	0.284109	0.284334	0.284974	0.285651	0.286091	0.286217	0.287034	0.288053	0.288716	0.288989	0.289567	0.290492	0.291411	0.291707	0.292125	0.292984	0.293836	0.29427	0.294738	0.295699	0.296599	0.297065	0.297379	0.298273
373	T. impurum	validation	0.102666	0.101903	0.101617	0.102458	0.102447	0.101919	0.101952	0.102426	0.102565	0.102207	0.101907	0.102476	0.102941	0.102555	0.102409	0.10282	0.103281	0.102941	0.102562	0.102768	0.103449	0.103373	0.102971	0.102866	0.10341	0.10344	0.103094	0.102947	0.103797	0.103912	0.103668	0.103715	0.1044	0.10457	0.104336	0.104416	0.104995	0.105409	0.105427	0.105529	0.106316	0.107056	0.10699	0.106833	0.107203	0.10783	0.10779
374	T. impurum	validation	0.0547794	0.0549985	0.0549798	0.0547052	0.054551	0.054803	0.0554761	0.0554523	0.0552486	0.055254	0.0555789	0.0557031	0.055741	0.0558865	0.0561439	0.0562244	0.0561986	0.0563245	0.0565038	0.0566363	0.0567255	0.05695	0.0571344	0.0571841	0.057137	0.0575033	0.0577434	0.0577788	0.0579728	0.0581025	0.0583273	0.0586674	0.0585904	0.0586961	0.0590225	0.0593184	0.0593663	0.0595922	0.0600836	0.0603637	0.0607372	0.0611221	0.0613693	0.0614677	0.0616973	0.0620302	0.0622013
375	T. impurum	validation	0.180008	0.179344	0.179702	0.180384	0.179771	0.179014	0.179824	0.180606	0.180319	0.179334	0.179432	0.180197	0.180353	0.179408	0.179697	0.180441	0.180746	0.17992	0.179708	0.180242	0.180922	0.180263	0.179957	0.180343	0.181044	0.180582	0.180251	0.180618	0.181411	0.181182	0.180781	0.181072	0.181923	0.181959	0.181602	0.182021	0.182664	0.182871	0.18267	0.183052	0.183838	0.184311	0.184018	0.184167	0.184814	0.185391	0.184989
376	T. impurum	validation	0.164314	0.164527	0.164936	0.165299	0.164835	0.164491	0.165356	0.165302	0.165279	0.165727	0.166314	0.166328	0.16628	0.16669	0.167297	0.167628	0.167595	0.167437	0.16798	0.16848	0.168511	0.168431	0.168985	0.16959	0.169532	0.16954	0.170029	0.170674	0.170567	0.170663	0.171105	0.171724	0.172004	0.172177	0.172468	0.173017	0.173299	0.173454	0.173752	0.174569	0.174977	0.175117	0.175437	0.176306	0.176824	0.176901	0.177133
377	T. impurum	validation	0.151059	0.151275	0.151233	0.151372	0.151852	0.152263	0.152188	0.152569	0.153182	0.15366	0.153594	0.153662	0.154159	0.154969	0.155072	0.155401	0.155966	0.156271	0.156373	0.156689	0.157277	0.157545	0.15778	0.158097	0.158536	0.159056	0.15944	0.159709	0.1601	0.160693	0.161012	0.160967	0.161751	0.162281	0.162516	0.162897	0.163465	0.164017	0.164495	0.165083	0.165792	0.166444	0.166905	0.167429	0.16796	0.168481	0.168995
378	T. impurum	validation	0.220621	0.220218	0.219338	0.220418	0.22092	0.220381	0.219437	0.220177	0.22119	0.221449	0.220662	0.221086	0.221915	0.222033	0.221453	0.221634	0.222383	0.222577	0.222149	0.222239	0.223068	0.223183	0.222787	0.222692	0.22351	0.224026	0.2239	0.22365	0.224439	0.225166	0.225196	0.22464	0.225189	0.225883	0.22621	0.226053	0.226638	0.227226	0.227387	0.227393	0.22786	0.228554	0.229018	0.228958	0.229363	0.230214	0.230667
379	T. impurum	validation	0.344051	0.344009	0.344527	0.344825	0.344468	0.344152	0.344714	0.34507	0.345051	0.344934	0.345371	0.345508	0.345272	0.344997	0.345713	0.346205	0.346086	0.345595	0.345898	0.34634	0.346402	0.346123	0.346094	0.346385	0.346745	0.346296	0.346533	0.347441	0.347604	0.347436	0.347545	0.348171	0.34856	0.34882	0.349163	0.349785	0.350315	0.350602	0.350838	0.351672	0.35229	0.352653	0.353005	0.353763	0.354474	0.354882	0.354973
380	T. impurum	validation	0.228338	0.227936	0.227814	0.228244	0.228372	0.22827	0.228327	0.22856	0.228624	0.228533	0.228695	0.228931	0.229057	0.228985	0.228839	0.229123	0.229477	0.229181	0.229084	0.229317	0.229713	0.229777	0.229641	0.229731	0.230252	0.229925	0.229977	0.230538	0.230688	0.230673	0.23081	0.231224	0.231537	0.231818	0.23206	0.232256	0.232589	0.233087	0.233626	0.233878	0.234523	0.235221	0.235522	0.235733	0.236084	0.236525	0.236793
381	T. impurum	validation	0.142071	0.142176	0.142473	0.142257	0.14198	0.142094	0.142771	0.142581	0.142292	0.142364	0.142747	0.142692	0.142448	0.142424	0.142806	0.143002	0.142874	0.14262	0.142831	0.143089	0.143097	0.142933	0.143022	0.143255	0.143342	0.143002	0.143066	0.143494	0.143458	0.143436	0.143625	0.143961	0.143843	0.143788	0.143969	0.144333	0.144494	0.144459	0.144474	0.145076	0.145529	0.145716	0.145796	0.146273	0.146695	0.146879	0.146893
382	T. impurum	validation	0.100614	0.100893	0.101912	0.102312	0.10177	0.101359	0.102199	0.102353	0.101884	0.101592	0.102842	0.103349	0.103046	0.102629	0.103487	0.104091	0.103952	0.103383	0.103954	0.1047	0.104865	0.104467	0.104829	0.105513	0.105676	0.105406	0.105618	0.106309	0.106634	0.106563	0.106727	0.107421	0.107823	0.107765	0.107764	0.108486	0.10893	0.108957	0.108895	0.109613	0.110047	0.110096	0.11007	0.110746	0.111376	0.111599	0.11148
383	T. impurum	validation	0.166779	0.166728	0.167698	0.168074	0.167662	0.167425	0.168387	0.169137	0.168855	0.16821	0.169319	0.170064	0.169982	0.169472	0.170295	0.171079	0.171163	0.170549	0.171157	0.17202	0.172291	0.171805	0.172227	0.173201	0.173761	0.173354	0.173563	0.174488	0.174839	0.174712	0.17492	0.175856	0.176602	0.176604	0.176511	0.177368	0.178226	0.17853	0.178499	0.179378	0.180069	0.180382	0.180532	0.181248	0.182117	0.182691	0.182631
384	T. impurum	validation	0.202788	0.203289	0.203671	0.203777	0.203874	0.204095	0.204447	0.204542	0.204441	0.204479	0.205211	0.20559	0.205743	0.20595	0.206089	0.206336	0.206565	0.206558	0.207009	0.2075	0.207731	0.207773	0.208017	0.208395	0.208696	0.208775	0.208973	0.209379	0.209841	0.21021	0.210567	0.21098	0.21137	0.211683	0.212014	0.212501	0.213044	0.21347	0.213832	0.214513	0.215081	0.215521	0.215947	0.21648	0.217042	0.21756	0.217987
385	T. impurum	validation	0.157433	0.157564	0.157663	0.158182	0.158477	0.158779	0.15947	0.15985	0.160336	0.16093	0.161141	0.161535	0.162043	0.162507	0.162933	0.163382	0.163901	0.164512	0.165079	0.165434	0.165686	0.166419	0.166975	0.167359	0.167771	0.168303	0.168814	0.169242	0.169627	0.170364	0.171074	0.17151	0.172178	0.172613	0.172986	0.173665	0.174041	0.174456	0.175054	0.175576	0.176038	0.176578	0.177284	0.177905	0.178367	0.178786	0.179398
386	T. impurum	validation	0.190281	0.190491	0.190084	0.190757	0.191495	0.191934	0.192076	0.192688	0.193329	0.193662	0.193578	0.194075	0.194844	0.195378	0.195488	0.195792	0.196467	0.197325	0.197485	0.197504	0.197854	0.198626	0.199047	0.199349	0.199965	0.200673	0.201095	0.201362	0.202039	0.202772	0.203239	0.203429	0.20409	0.204741	0.205221	0.20557	0.206128	0.206756	0.207293	0.207615	0.208097	0.208817	0.20964	0.209983	0.210457	0.211109	0.211523
387	T. impurum	validation	0.232374	0.233011	0.233177	0.233396	0.234319	0.235382	0.235767	0.23614	0.236835	0.237628	0.237754	0.238204	0.23894	0.239692	0.240254	0.24064	0.241212	0.242373	0.242958	0.243298	0.243829	0.244893	0.245651	0.246042	0.24639	0.247506	0.248446	0.24892	0.24932	0.250233	0.251096	0.251532	0.252179	0.25294	0.253707	0.254375	0.254898	0.255654	0.256654	0.257355	0.257813	0.258434	0.259464	0.2601	0.260557	0.26112	0.262063
388	T. impurum	validation	0.265679	0.266234	0.26578	0.265653	0.266307	0.267112	0.267195	0.267004	0.267642	0.268739	0.268381	0.268131	0.268509	0.269373	0.269386	0.269349	0.269734	0.270636	0.270615	0.270424	0.27066	0.271278	0.271501	0.271437	0.271533	0.272334	0.272854	0.272835	0.272758	0.273322	0.273759	0.2736	0.273811	0.27439	0.274996	0.275197	0.275336	0.275809	0.276575	0.276988	0.277228	0.277605	0.278258	0.278514	0.278609	0.278821	0.279371
389	T. impurum	validation	0.331663	0.331607	0.330722	0.331972	0.333067	0.333255	0.332709	0.333375	0.334537	0.335257	0.334649	0.335077	0.336204	0.337036	0.336422	0.336627	0.337883	0.339081	0.338639	0.338493	0.339556	0.340462	0.340612	0.340637	0.341353	0.342353	0.342666	0.342594	0.343517	0.344406	0.344738	0.344611	0.345439	0.346112	0.346379	0.346488	0.347091	0.347899	0.348472	0.348274	0.348641	0.34945	0.350133	0.350157	0.350449	0.351147	0.351712
390	T. impurum	validation	0.123474	0.123507	0.122689	0.12298	0.123743	0.124263	0.124021	0.123971	0.124556	0.125279	0.124753	0.124957	0.125692	0.126233	0.125777	0.125526	0.12598	0.126995	0.126784	0.126441	0.12679	0.127713	0.127745	0.127423	0.127735	0.128536	0.128843	0.128647	0.128834	0.129422	0.129787	0.129653	0.129904	0.130495	0.131006	0.130972	0.131185	0.13176	0.132414	0.132409	0.132665	0.133297	0.134041	0.134113	0.134304	0.134782	0.135164
391	T. impurum	validation	0.297318	0.298191	0.29961	0.299609	0.299574	0.300137	0.301338	0.30154	0.30134	0.301585	0.303148	0.303804	0.303768	0.303861	0.305026	0.305629	0.305632	0.305937	0.306937	0.307742	0.307935	0.308061	0.308855	0.309742	0.309996	0.310295	0.311028	0.311995	0.312511	0.31286	0.313557	0.314738	0.315559	0.31597	0.316492	0.317717	0.318456	0.318894	0.319446	0.320662	0.321415	0.321896	0.322606	0.323666	0.32462	0.325326	0.325947
392	T. impurum	validation	0.230048	0.230709	0.231654	0.231986	0.232347	0.232965	0.233803	0.23427	0.234466	0.234769	0.235764	0.236642	0.237188	0.2375	0.238145	0.238923	0.239472	0.239508	0.240424	0.241428	0.241949	0.242151	0.242767	0.243667	0.244436	0.2448	0.245435	0.246388	0.247121	0.247722	0.248446	0.249397	0.250279	0.250893	0.251448	0.2523	0.253255	0.254009	0.254581	0.255463	0.256321	0.257121	0.257933	0.258933	0.259887	0.260688	0.261365
393	T. impurum	validation	0.228082	0.228939	0.229868	0.230136	0.230126	0.230598	0.231992	0.23217	0.232003	0.232292	0.233486	0.233871	0.233981	0.234547	0.235352	0.235857	0.236159	0.236711	0.237526	0.238064	0.238204	0.238579	0.239308	0.240052	0.240447	0.240728	0.241464	0.242457	0.242861	0.243315	0.244071	0.245062	0.245633	0.246153	0.246902	0.247998	0.248677	0.24925	0.249996	0.250998	0.251744	0.252332	0.253043	0.254137	0.25504	0.25564	0.256247
394	T. sp. B	calibration	0.135349	0.135073	0.134628	0.135015	0.13527	0.135092	0.134629	0.135097	0.135487	0.135386	0.135182	0.135397	0.135785	0.135905	0.135199	0.135142	0.135593	0.135551	0.135508	0.135514	0.135624	0.136019	0.136042	0.135849	0.135814	0.136001	0.135992	0.135944	0.136494	0.136565	0.136437	0.136523	0.136914	0.137181	0.137202	0.137088	0.137369	0.137763	0.138044	0.138171	0.138536	0.139025	0.13939	0.139443	0.139831	0.140461	0.140657
395	T. sp. B	calibration	0.117701	0.117121	0.116558	0.117858	0.118517	0.118173	0.117542	0.118448	0.119265	0.119235	0.118801	0.119563	0.120491	0.12051	0.120141	0.12054	0.121296	0.121228	0.121125	0.121504	0.122295	0.122565	0.122415	0.122526	0.12338	0.123622	0.123591	0.123845	0.124972	0.125244	0.125068	0.125165	0.126058	0.126484	0.12645	0.126622	0.127455	0.128142	0.128352	0.128579	0.129241	0.130021	0.130472	0.130491	0.131095	0.132095	0.132376
396	T. sp. B	calibration	0.307891	0.308151	0.306564	0.30647	0.307623	0.308064	0.306118	0.305893	0.30689	0.307662	0.306212	0.305622	0.306401	0.307681	0.306378	0.305402	0.305618	0.306443	0.305909	0.305103	0.304992	0.305835	0.305504	0.304684	0.304723	0.305608	0.305663	0.304929	0.305008	0.305878	0.306116	0.305147	0.305099	0.305807	0.306355	0.30576	0.305741	0.306406	0.307208	0.306919	0.306729	0.307196	0.308225	0.307939	0.307862	0.308429	0.309072
397	T. sp. B	calibration	0.324515	0.324796	0.324543	0.32378	0.323855	0.324212	0.323812	0.323379	0.323302	0.323488	0.323379	0.322865	0.322727	0.323296	0.323038	0.322529	0.322242	0.322461	0.322342	0.32189	0.321395	0.321439	0.321488	0.321286	0.320836	0.320878	0.320921	0.320763	0.320529	0.320654	0.320794	0.320723	0.32088	0.321078	0.321246	0.321358	0.321341	0.321458	0.321782	0.322089	0.322212	0.322389	0.322813	0.322985	0.323105	0.323355	0.323853
398	T. sp. B	calibration	0.220925	0.221062	0.221143	0.220682	0.220859	0.221211	0.220859	0.220231	0.220139	0.220627	0.220898	0.220523	0.220267	0.220667	0.220791	0.220617	0.2204	0.220496	0.22054	0.220265	0.219821	0.220013	0.220208	0.22011	0.21974	0.220038	0.220259	0.220132	0.219901	0.220056	0.22038	0.220595	0.220634	0.220828	0.221115	0.221258	0.221269	0.221429	0.221825	0.222255	0.22238	0.222524	0.222996	0.223213	0.223249	0.223418	0.224136
399	T. sp. B	calibration	0.260966	0.260999	0.261164	0.260754	0.26067	0.260786	0.260665	0.260424	0.260186	0.260033	0.259983	0.259681	0.259539	0.259815	0.259861	0.25972	0.259496	0.25933	0.259338	0.2591	0.258612	0.258635	0.258895	0.258936	0.258479	0.2583	0.258342	0.258419	0.258286	0.258399	0.258626	0.258781	0.258824	0.258914	0.259083	0.259254	0.259062	0.259044	0.2594	0.259751	0.25983	0.259941	0.260372	0.260655	0.26081	0.260932	0.26116
400	T. sp. B	calibration	0.252763	0.2528	0.253118	0.252635	0.252633	0.252919	0.25287	0.252754	0.252569	0.252479	0.252813	0.252713	0.252557	0.252724	0.252761	0.252618	0.252493	0.252666	0.252775	0.252612	0.252256	0.252202	0.252366	0.252456	0.252247	0.252153	0.252159	0.252209	0.252223	0.252124	0.252219	0.252638	0.252907	0.253104	0.253245	0.253333	0.253395	0.253529	0.253796	0.254204	0.25432	0.254367	0.254631	0.254836	0.255077	0.255422	0.255889
401	T. sp. B	calibration	0.256473	0.256893	0.256604	0.256169	0.256386	0.256796	0.256611	0.256262	0.256325	0.256698	0.256562	0.256059	0.255923	0.256498	0.256666	0.256519	0.256364	0.256539	0.256359	0.256147	0.256166	0.256413	0.256552	0.256425	0.256107	0.256376	0.256564	0.256454	0.256316	0.256666	0.25707	0.257185	0.257366	0.257591	0.257882	0.25824	0.258399	0.258705	0.25925	0.259694	0.260002	0.260301	0.260701	0.261036	0.261229	0.261462	0.262068
402	T. sp. B	calibration	0.263378	0.263995	0.263932	0.263228	0.263576	0.264322	0.264169	0.26372	0.263813	0.26439	0.26444	0.26383	0.26365	0.264502	0.26483	0.264604	0.2644	0.264975	0.265207	0.265007	0.264745	0.265367	0.265718	0.265554	0.265142	0.265604	0.265939	0.265816	0.265623	0.266048	0.266564	0.26671	0.266771	0.267163	0.267721	0.268003	0.267845	0.268014	0.268743	0.269403	0.269515	0.269663	0.270389	0.27071	0.270835	0.271051	0.271631
403	T. sp. B	calibration	0.159953	0.159103	0.159437	0.160016	0.159588	0.159065	0.15978	0.160324	0.160118	0.159525	0.15981	0.160257	0.160184	0.159486	0.159634	0.160451	0.160865	0.159684	0.159613	0.160229	0.160696	0.160099	0.15985	0.160214	0.16081	0.160118	0.159933	0.160614	0.161083	0.160579	0.160231	0.160809	0.161346	0.161246	0.160977	0.161412	0.161961	0.162154	0.162076	0.162556	0.163447	0.163978	0.163677	0.163919	0.164618	0.165212	0.164896
404	T. sp. B	calibration	0.110402	0.110418	0.111071	0.111151	0.110775	0.110599	0.111211	0.111464	0.11135	0.111234	0.111758	0.111942	0.111797	0.111666	0.112226	0.112665	0.112663	0.112312	0.11258	0.113104	0.113432	0.113209	0.11334	0.113751	0.114025	0.113695	0.113746	0.114322	0.114754	0.114595	0.114665	0.115375	0.115513	0.115452	0.115561	0.11611	0.11654	0.116624	0.116592	0.11726	0.117918	0.118303	0.118437	0.118896	0.119421	0.119786	0.119845
405	T. sp. B	calibration	0.122258	0.122585	0.122839	0.122395	0.122372	0.122722	0.122955	0.122798	0.122759	0.123062	0.123555	0.123346	0.12316	0.123625	0.124028	0.12413	0.123988	0.123861	0.124095	0.124279	0.124249	0.124384	0.124573	0.124728	0.124786	0.124745	0.125	0.125374	0.125216	0.125244	0.125585	0.126063	0.12604	0.126099	0.126392	0.12681	0.127018	0.127257	0.127696	0.128333	0.128673	0.128889	0.129268	0.129729	0.130061	0.130258	0.130476
406	T. sp. B	calibration	0.155617	0.155651	0.155665	0.155657	0.155859	0.155874	0.155355	0.15562	0.156043	0.156185	0.15597	0.15603	0.156298	0.156514	0.156318	0.156422	0.156722	0.1567	0.156715	0.156747	0.156853	0.157323	0.15729	0.157129	0.157391	0.157503	0.157608	0.157712	0.157696	0.157982	0.158203	0.158149	0.158377	0.158727	0.159064	0.159283	0.159436	0.159823	0.160378	0.16049	0.160815	0.161275	0.161616	0.161726	0.162004	0.162461	0.16278
407	T. sp. B	calibration	0.0763134	0.0768673	0.0766211	0.0761516	0.0767356	0.0773184	0.0764768	0.0760963	0.0765214	0.0771816	0.0767108	0.0763996	0.0768194	0.0777614	0.0772494	0.0768509	0.0770379	0.077523	0.0773763	0.0770836	0.077177	0.0780487	0.0781922	0.0777798	0.0775523	0.0781292	0.0784226	0.0781572	0.0778854	0.0784282	0.0788502	0.0785505	0.0785891	0.0789778	0.0793945	0.0794042	0.0791691	0.0794887	0.0803194	0.0803601	0.0804179	0.0809404	0.081891	0.08173	0.0815854	0.0819235	0.0825403
408	T. sp. B	calibration	0.11121	0.112079	0.112437	0.111703	0.111787	0.112324	0.112267	0.112006	0.112259	0.112886	0.112844	0.112582	0.112728	0.113473	0.113664	0.113477	0.11337	0.113834	0.114161	0.113985	0.11359	0.114245	0.114721	0.11477	0.114571	0.114671	0.115114	0.115509	0.115178	0.115456	0.115894	0.115996	0.115986	0.116251	0.116716	0.117052	0.116898	0.117136	0.117932	0.1183	0.118345	0.118555	0.119245	0.119539	0.119676	0.119847	0.120158
409	T. sp. B	calibration	0.158431	0.158198	0.157966	0.15826	0.158646	0.158715	0.158351	0.159077	0.15957	0.159333	0.15896	0.159414	0.160209	0.160646	0.160403	0.160519	0.160886	0.160812	0.160842	0.161155	0.161671	0.162009	0.161919	0.16188	0.162332	0.162389	0.16243	0.162705	0.163268	0.163505	0.163547	0.163684	0.164222	0.164801	0.165132	0.165087	0.165405	0.165942	0.166469	0.166769	0.167349	0.168057	0.168565	0.168579	0.16904	0.16984	0.170062
410	T. sp. B	calibration	0.165075	0.165022	0.164987	0.165083	0.165555	0.165829	0.16536	0.165602	0.165925	0.166007	0.166009	0.166159	0.166351	0.166457	0.16652	0.166508	0.166499	0.166634	0.166977	0.167112	0.166982	0.167195	0.167437	0.167553	0.167499	0.167459	0.167741	0.168185	0.168242	0.168409	0.168636	0.168829	0.169038	0.169342	0.169652	0.169841	0.170168	0.170597	0.171062	0.17149	0.171933	0.172443	0.172994	0.173248	0.173619	0.174084	0.174265
411	T. sp. B	calibration	0.13918	0.13937	0.139933	0.140077	0.140154	0.140253	0.140396	0.140738	0.140854	0.140749	0.140917	0.14138	0.141739	0.141783	0.14213	0.142577	0.142778	0.142462	0.142776	0.143301	0.143629	0.143662	0.143921	0.144338	0.144634	0.14449	0.144665	0.145222	0.145566	0.145638	0.145773	0.146181	0.146583	0.146704	0.146837	0.147434	0.147853	0.148145	0.14846	0.148985	0.14961	0.150147	0.150462	0.150708	0.151176	0.151711	0.151845
412	T. sp. B	calibration	0.121046	0.121155	0.120821	0.120537	0.120769	0.121018	0.12063	0.120335	0.120482	0.120917	0.120988	0.120584	0.120575	0.121343	0.121207	0.120874	0.120812	0.121226	0.12125	0.120989	0.120785	0.121193	0.121312	0.121057	0.120732	0.121118	0.121312	0.12109	0.120924	0.121268	0.121535	0.121387	0.121626	0.121869	0.122043	0.122199	0.122183	0.122303	0.122627	0.122836	0.122839	0.122941	0.123361	0.12349	0.123509	0.123638	0.124063
413	T. sp. B	calibration	0.110029	0.11051	0.11086	0.110448	0.110125	0.110256	0.110785	0.110478	0.110107	0.110231	0.110995	0.110697	0.110311	0.110757	0.110995	0.110985	0.110869	0.110903	0.111264	0.111297	0.110913	0.111094	0.111377	0.111458	0.111217	0.111123	0.111361	0.111659	0.111406	0.111451	0.111714	0.111979	0.112168	0.112171	0.112209	0.112561	0.112573	0.112619	0.112922	0.113364	0.113509	0.113542	0.113737	0.113918	0.114075	0.114282	0.114657
414	T. sp. B	calibration	0.153467	0.153756	0.15381	0.153608	0.153768	0.154086	0.154101	0.153837	0.153968	0.154391	0.154161	0.153814	0.153823	0.154319	0.154551	0.154533	0.154508	0.154776	0.154772	0.154643	0.154609	0.154875	0.155067	0.155012	0.154771	0.15509	0.15529	0.155262	0.155459	0.155721	0.15585	0.155823	0.156109	0.156354	0.156487	0.156572	0.15656	0.15687	0.157489	0.157749	0.157972	0.158405	0.159065	0.15913	0.159213	0.159527	0.159912
415	T. sp. B	calibration	0.173161	0.172967	0.173263	0.173573	0.173576	0.173492	0.173675	0.173908	0.173658	0.173186	0.173578	0.173996	0.174065	0.173766	0.173741	0.173921	0.174121	0.174124	0.174198	0.174397	0.174596	0.174394	0.174423	0.174636	0.17477	0.174668	0.174547	0.174622	0.175046	0.175172	0.175217	0.175454	0.175908	0.176115	0.176189	0.176485	0.17683	0.177034	0.177156	0.177604	0.178125	0.17844	0.17844	0.178674	0.179093	0.17946	0.179457
416	T. sp. B	calibration	0.143723	0.143161	0.143446	0.144248	0.144039	0.143436	0.143652	0.144171	0.144226	0.143828	0.143819	0.14437	0.144601	0.144046	0.144115	0.144457	0.144712	0.144585	0.144571	0.144862	0.145292	0.145179	0.144945	0.145043	0.145637	0.145558	0.145353	0.145513	0.146316	0.146246	0.145969	0.146227	0.146944	0.147179	0.147014	0.147054	0.147654	0.148116	0.148205	0.148473	0.149091	0.149595	0.14959	0.149718	0.150129	0.150596	0.150644
417	T. sp. B	calibration	0.148925	0.148052	0.147478	0.148881	0.1492	0.14846	0.147929	0.1487	0.149106	0.148607	0.148088	0.148695	0.14938	0.149165	0.148698	0.149098	0.149855	0.149651	0.149091	0.149198	0.150045	0.150146	0.149625	0.149476	0.150407	0.150485	0.150045	0.149881	0.150978	0.151382	0.151112	0.150764	0.151394	0.151852	0.151826	0.151585	0.15243	0.153127	0.153169	0.153405	0.15418	0.154975	0.15521	0.155102	0.155549	0.156405	0.156697
418	T. sp. B	calibration	0.0874822	0.0879958	0.0880356	0.0878946	0.0883803	0.0890507	0.0891168	0.0887299	0.0891639	0.0902959	0.0904883	0.0901465	0.0904136	0.091686	0.0917371	0.0914386	0.0914602	0.0922045	0.0928028	0.0928561	0.0926689	0.0936008	0.0943671	0.0945302	0.0942383	0.0949551	0.0956668	0.0959225	0.0959183	0.0965101	0.0971378	0.0973317	0.0975157	0.0979792	0.0986268	0.0991564	0.0993468	0.0997695	0.100574	0.101225	0.101503	0.101896	0.102788	0.103301	0.103667	0.10407	0.10461
419	T. sp. B	calibration	0.100661	0.100283	0.100431	0.100824	0.100841	0.100718	0.100974	0.101721	0.101944	0.101578	0.101629	0.102241	0.102718	0.102574	0.102434	0.102823	0.10333	0.103145	0.10328	0.103596	0.103864	0.103927	0.104215	0.104606	0.104845	0.104942	0.105049	0.105332	0.105924	0.105942	0.105877	0.10623	0.10691	0.107239	0.107196	0.107172	0.107892	0.108405	0.108419	0.108789	0.109238	0.109699	0.110123	0.110315	0.110835	0.111486	0.111523
420	T. sp. B	calibration	0.18058	0.181193	0.18165	0.181441	0.181789	0.182496	0.182893	0.182959	0.183069	0.183467	0.184212	0.184256	0.18437	0.185149	0.18549	0.185549	0.185735	0.186502	0.187304	0.187501	0.187207	0.187751	0.188485	0.188892	0.188777	0.189225	0.18991	0.190537	0.190924	0.19132	0.191809	0.192341	0.192575	0.193067	0.193805	0.194494	0.195005	0.195478	0.196082	0.196999	0.197528	0.198017	0.198884	0.199533	0.20014	0.200766	0.201354
421	T. sp. B	calibration	0.230329	0.230899	0.231334	0.230539	0.230652	0.231303	0.231365	0.231217	0.231183	0.231332	0.231459	0.231245	0.231285	0.2319	0.232064	0.231903	0.231735	0.231931	0.23225	0.232256	0.231999	0.232359	0.232754	0.23286	0.232609	0.232681	0.233079	0.233485	0.233375	0.233754	0.234191	0.234259	0.234182	0.234444	0.23499	0.235448	0.235373	0.235595	0.236293	0.236563	0.236653	0.236823	0.237224	0.237511	0.23765	0.237807	0.238275
422	T. sp. B	calibration	0.111102	0.110983	0.110278	0.110607	0.111327	0.111481	0.110503	0.110794	0.111581	0.111954	0.111152	0.111217	0.1119	0.112396	0.111828	0.111788	0.112263	0.112341	0.112105	0.11203	0.112358	0.112933	0.11279	0.112551	0.113012	0.113249	0.113264	0.113262	0.113568	0.113953	0.114027	0.113785	0.114278	0.114656	0.1147	0.114578	0.114828	0.115405	0.115977	0.115885	0.116148	0.116756	0.117315	0.11712	0.117248	0.117803	0.118069
423	T. sp. B	calibration	0.19093	0.190555	0.190805	0.191178	0.191151	0.190858	0.190697	0.190881	0.191046	0.190937	0.190479	0.190937	0.191426	0.191145	0.190903	0.191244	0.191705	0.191383	0.19112	0.191285	0.191723	0.191537	0.191432	0.191561	0.191802	0.191583	0.19153	0.191775	0.191962	0.192114	0.192077	0.191932	0.192493	0.192682	0.19255	0.192665	0.192964	0.193301	0.193595	0.193866	0.194398	0.194939	0.195183	0.195199	0.195611	0.19621	0.196168
424	T. sp. B	calibration	0.107156	0.106732	0.106815	0.10742	0.107588	0.107347	0.107165	0.107565	0.107828	0.107722	0.107628	0.108125	0.108583	0.108433	0.107964	0.108445	0.109266	0.108941	0.108709	0.109144	0.109975	0.10971	0.109359	0.109495	0.110235	0.110334	0.110086	0.110019	0.11073	0.111083	0.111046	0.110965	0.111607	0.112013	0.112039	0.111997	0.112408	0.112763	0.112887	0.113218	0.113654	0.114031	0.114237	0.114421	0.114819	0.115344	0.115654
425	T. sp. B	calibration	0.136674	0.13665	0.136839	0.137097	0.137402	0.137533	0.137343	0.137441	0.137586	0.137784	0.138341	0.138201	0.138034	0.138429	0.138569	0.138761	0.138945	0.138918	0.139071	0.139434	0.139838	0.139865	0.139919	0.140103	0.140387	0.14062	0.140815	0.141007	0.141249	0.141604	0.141841	0.141904	0.14232	0.142598	0.142766	0.143066	0.143338	0.143601	0.14392	0.144411	0.144847	0.145148	0.145352	0.145779	0.146177	0.146483	0.146803
426	T. sp. B	calibration	0.116829	0.117593	0.117418	0.116908	0.117192	0.11774	0.117573	0.117136	0.117459	0.118465	0.118885	0.118383	0.118286	0.119316	0.119336	0.11903	0.118993	0.119615	0.119816	0.119658	0.119573	0.120414	0.120893	0.120741	0.120315	0.121153	0.121668	0.121435	0.121234	0.121963	0.122595	0.122419	0.12238	0.122829	0.123485	0.123787	0.123774	0.124094	0.124849	0.125312	0.125311	0.125438	0.126177	0.126644	0.12678	0.126934	0.127672
427	T. sp. B	calibration	0.0886503	0.0883104	0.0863841	0.0871971	0.0880979	0.0882053	0.0874888	0.0870176	0.0877277	0.0887511	0.0874644	0.0872878	0.0878301	0.0881013	0.0880002	0.087768	0.0878124	0.0884308	0.088063	0.0878114	0.0883	0.0889374	0.0885499	0.0881393	0.0888435	0.0889535	0.0888614	0.0888042	0.0888086	0.0892632	0.0893368	0.0887552	0.089222	0.0897573	0.08997	0.0898373	0.0898921	0.0902553	0.0907302	0.0907474	0.0906768	0.0909447	0.0916563	0.0915944	0.0917001	0.092122	0.0923241
428	T. sp. B	calibration	0.161162	0.160302	0.159515	0.160672	0.1606	0.159823	0.159952	0.160346	0.160732	0.160785	0.160143	0.160343	0.160553	0.160097	0.160366	0.16064	0.160625	0.160353	0.160337	0.160635	0.161025	0.160938	0.160735	0.160849	0.161402	0.160997	0.160842	0.161211	0.161437	0.161572	0.161533	0.161449	0.162082	0.162332	0.162276	0.162524	0.16306	0.163284	0.163187	0.163676	0.164102	0.164375	0.164588	0.164904	0.165441	0.165905	0.165754
429	T. sp. B	calibration	0.198201	0.197239	0.196268	0.197665	0.197792	0.196907	0.196557	0.196649	0.197086	0.197316	0.19638	0.196324	0.196738	0.196822	0.19629	0.196352	0.196752	0.196471	0.195855	0.19585	0.196567	0.196712	0.196188	0.195979	0.196802	0.196397	0.195996	0.196091	0.19635	0.196559	0.196328	0.195838	0.196866	0.197192	0.196762	0.196584	0.197106	0.197548	0.197551	0.197499	0.197933	0.198425	0.198469	0.198432	0.198838	0.199437	0.199419
430	T. sp. B	calibration	0.0560646	0.0557989	0.0561452	0.0561361	0.0555875	0.0554394	0.0565301	0.056574	0.0560573	0.055736	0.0563936	0.0566342	0.0564867	0.0564003	0.0571257	0.0574283	0.0571673	0.0568903	0.0570741	0.0573878	0.0575623	0.0575859	0.0578302	0.0580564	0.0579767	0.0580193	0.0580549	0.0581515	0.0585368	0.0584443	0.0584217	0.0588525	0.0591213	0.059014	0.0589477	0.0594921	0.0597651	0.0598049	0.0598986	0.0605588	0.061022	0.0612456	0.0614204	0.061761	0.0621237	0.0623446	0.0622901
431	T. sp. B	calibration	0.0569724	0.0570954	0.0567655	0.0566537	0.0567695	0.0570304	0.0572985	0.0575441	0.057719	0.0578022	0.0578055	0.0580385	0.0583794	0.0586281	0.0586408	0.0587935	0.0591022	0.0593575	0.059365	0.0594485	0.0597654	0.0601303	0.060205	0.0601936	0.0604254	0.0609582	0.0611039	0.0609411	0.0612268	0.0614831	0.0616837	0.0619003	0.062251	0.0626348	0.0628797	0.0628691	0.0631304	0.0635438	0.0639504	0.0642302	0.0646738	0.0651738	0.0655313	0.0656282	0.0660183	0.0665882	0.0667157
432	T. sp. B	calibration	0.0681915	0.0678718	0.0681892	0.0684095	0.0681439	0.0679337	0.0684498	0.0688938	0.0688396	0.0685278	0.0688483	0.0692268	0.0693398	0.0691567	0.0692912	0.0697767	0.0701111	0.0696707	0.0697261	0.0700983	0.0704538	0.0705103	0.0704378	0.0705134	0.0708784	0.0709277	0.0708061	0.0708507	0.0714738	0.0715511	0.0714059	0.0715264	0.0721695	0.0723261	0.0721756	0.0724194	0.0728681	0.0731379	0.0731862	0.0734688	0.0740128	0.074476	0.0745648	0.0745876	0.0750533	0.0756696	0.0755716
433	T. sp. B	calibration	0.0879444	0.0883832	0.0886592	0.088612	0.0889374	0.0894858	0.0898106	0.0897794	0.0899544	0.0903798	0.0905109	0.0907352	0.0909929	0.0911919	0.091428	0.0916722	0.0919319	0.0922311	0.0925932	0.0927251	0.0927358	0.0934788	0.0939016	0.0939814	0.0940613	0.0945345	0.0949414	0.0951319	0.0952847	0.0957416	0.0962535	0.0966025	0.0969429	0.0973976	0.0978844	0.0982411	0.0985473	0.0989822	0.0995702	0.100107	0.100671	0.101224	0.10172	0.102215	0.102539	0.102844	0.103479
434	T. sp. B	calibration	0.132724	0.13324	0.133175	0.132999	0.133352	0.133905	0.134023	0.133714	0.133769	0.134272	0.134516	0.134493	0.134684	0.135289	0.135345	0.135258	0.135437	0.136143	0.136298	0.136248	0.136394	0.13698	0.137247	0.137243	0.137292	0.137635	0.137933	0.138071	0.13818	0.138751	0.139216	0.139243	0.139583	0.140204	0.140731	0.140747	0.140937	0.14137	0.14193	0.142355	0.142672	0.143054	0.143605	0.143989	0.144218	0.144529	0.145256
435	T. sp. B	calibration	0.334079	0.333697	0.333286	0.333962	0.334018	0.333616	0.333538	0.33377	0.333878	0.333671	0.333261	0.333432	0.333786	0.333806	0.333423	0.33326	0.333358	0.333399	0.333113	0.333051	0.333348	0.333331	0.333053	0.33289	0.333142	0.333235	0.333087	0.332979	0.333439	0.333615	0.33362	0.333721	0.334081	0.334437	0.334637	0.334672	0.335093	0.335718	0.336275	0.336454	0.336835	0.337341	0.337746	0.338047	0.338432	0.338883	0.339222
436	T. sp. B	calibration	0.0679661	0.0675446	0.0676469	0.0683065	0.0678882	0.0670148	0.0670623	0.0683976	0.0686438	0.0676075	0.0675738	0.0685726	0.06892	0.0677244	0.0674215	0.0682959	0.0691559	0.0683348	0.068281	0.0687975	0.0692677	0.0689131	0.0686412	0.068937	0.069778	0.0696226	0.069199	0.0691718	0.0699538	0.0698699	0.0694781	0.0695239	0.0702026	0.0702332	0.0698193	0.0698752	0.0706453	0.0710143	0.0706971	0.0707342	0.071354	0.0718659	0.0716677	0.0716174	0.072114	0.072711	0.0724096
437	T. sp. B	calibration	0.10783	0.107714	0.107955	0.108331	0.108161	0.107836	0.108052	0.108736	0.1087	0.10804	0.108254	0.109021	0.109365	0.108864	0.109101	0.109694	0.110017	0.109514	0.109604	0.110116	0.110607	0.110514	0.110544	0.110798	0.111097	0.110929	0.110942	0.111297	0.11166	0.111757	0.111764	0.111909	0.112364	0.112473	0.112457	0.11288	0.113424	0.113659	0.113645	0.114144	0.114602	0.114841	0.114887	0.115078	0.115531	0.115998	0.116002
438	T. sp. B	calibration	0.106328	0.106242	0.105843	0.106499	0.106859	0.106531	0.105794	0.106493	0.107135	0.10697	0.106313	0.106992	0.107799	0.107545	0.107099	0.107334	0.108033	0.108347	0.108027	0.108024	0.10872	0.109435	0.109146	0.108681	0.10912	0.109742	0.109768	0.109462	0.109965	0.110547	0.11063	0.110248	0.110919	0.111416	0.111479	0.111403	0.111865	0.11244	0.11276	0.112679	0.112963	0.113572	0.114137	0.113965	0.114148	0.114757	0.115023
439	T. sp. B	calibration	0.0629859	0.0622403	0.0621978	0.06312	0.0628792	0.0621165	0.0623249	0.0633854	0.0633362	0.0622177	0.0622842	0.063558	0.0640513	0.0627519	0.0627103	0.0635917	0.0642667	0.063469	0.0632419	0.0637391	0.0644482	0.0641702	0.0639153	0.0642038	0.0650185	0.0646971	0.0643242	0.064554	0.0654478	0.0652485	0.0648331	0.0651004	0.0657987	0.0656989	0.0652291	0.0655295	0.0663563	0.0666349	0.0662307	0.0664153	0.0670523	0.0674203	0.0670455	0.067142	0.0676956	0.0681717	0.0677677
440	T. sp. B	calibration	0.130577	0.12929	0.129249	0.130861	0.130575	0.129251	0.129222	0.130743	0.131131	0.129964	0.129419	0.130806	0.131598	0.130155	0.129864	0.130919	0.131852	0.13068	0.130166	0.130849	0.132013	0.131378	0.1309	0.131249	0.132259	0.132018	0.13153	0.131641	0.1328	0.132661	0.132012	0.131993	0.133223	0.13336	0.132725	0.13288	0.133952	0.13442	0.133943	0.134032	0.134948	0.135648	0.135249	0.135049	0.135719	0.136606	0.136178
441	T. sp. B	calibration	0.0336673	0.0331654	0.0330754	0.0340531	0.034138	0.0334915	0.033172	0.0343217	0.0348343	0.0341837	0.0337608	0.0346398	0.0352763	0.0345389	0.0341641	0.0348053	0.0356554	0.0352979	0.0351342	0.0355448	0.0362398	0.0360602	0.0357241	0.0359316	0.0369035	0.0367885	0.0363892	0.0363922	0.0371764	0.0371664	0.0368055	0.0368094	0.0376546	0.0379584	0.0377417	0.0377427	0.0384074	0.0388541	0.038731	0.0385825	0.0391846	0.0399116	0.039996	0.0398122	0.0401469	0.0407664	0.0406826
442	T. sp. B	calibration	0.0645867	0.063812	0.0642274	0.0657398	0.0657241	0.0647583	0.0646466	0.0664667	0.0671979	0.0662475	0.0658884	0.0673743	0.0684304	0.0675071	0.0674516	0.0685232	0.0696184	0.0691447	0.0688154	0.0695852	0.0710583	0.0708359	0.070548	0.0710225	0.0723413	0.0724631	0.0721589	0.0723197	0.0736893	0.0740636	0.0738313	0.0738917	0.0752484	0.0757433	0.0754556	0.0755769	0.0766676	0.0773928	0.077326	0.0775505	0.0784897	0.0793336	0.0793059	0.0792143	0.0799737	0.0810581	0.0809333
443	T. sp. B	calibration	0.164608	0.163845	0.162196	0.163562	0.164147	0.163217	0.161685	0.16287	0.163913	0.163384	0.161888	0.162677	0.163963	0.163708	0.162443	0.16243	0.163394	0.163615	0.162791	0.162578	0.163465	0.163751	0.162974	0.162425	0.163314	0.16374	0.163254	0.162649	0.163627	0.164188	0.163755	0.162776	0.163574	0.164148	0.163947	0.163342	0.16402	0.164807	0.164865	0.164196	0.164537	0.165336	0.165548	0.16497	0.165093	0.165921	0.166244
444	T. sp. B	calibration	0.154484	0.153802	0.153015	0.15409	0.154516	0.153939	0.153112	0.154127	0.154682	0.153953	0.153027	0.154066	0.155065	0.154319	0.153714	0.154121	0.154962	0.15491	0.154175	0.154425	0.155786	0.15567	0.155058	0.154989	0.156	0.156228	0.155671	0.155218	0.156316	0.156646	0.156226	0.155797	0.156846	0.15722	0.156815	0.156594	0.157376	0.158066	0.158123	0.15803	0.158531	0.159152	0.159253	0.158979	0.15933	0.160108	0.160203
445	T. sp. B	calibration	0.0655702	0.0651455	0.0650915	0.0660456	0.066113	0.0654583	0.0651235	0.0662423	0.0669179	0.0665381	0.066094	0.0670719	0.067926	0.0673898	0.0669362	0.0675634	0.0685391	0.0683327	0.0680348	0.0684749	0.0695123	0.0695334	0.0691339	0.0691696	0.0701104	0.0702855	0.0699985	0.0699576	0.0710298	0.0712814	0.0710019	0.0709178	0.0718192	0.0721951	0.0719928	0.0719358	0.0727206	0.0733234	0.0733158	0.0733218	0.0738785	0.0745474	0.0747566	0.0745877	0.0750193	0.0757966	0.075742
446	T. sp. B	calibration	0.0802868	0.0796503	0.0790663	0.0799989	0.0802271	0.0797051	0.0793203	0.0802485	0.0807631	0.0802978	0.0797484	0.0806084	0.0813612	0.0807742	0.0803739	0.0808962	0.0816741	0.0814011	0.080965	0.0812142	0.0820815	0.0820734	0.0816743	0.0816868	0.0825617	0.0826694	0.0823292	0.0822199	0.0831512	0.083443	0.0831896	0.0829459	0.083556	0.0839473	0.0839067	0.0837449	0.0843018	0.0847582	0.0847274	0.08464	0.0850968	0.0856619	0.085763	0.0855352	0.0858149	0.0864488	0.0865268
447	T. sp. B	calibration	0.0509098	0.0502679	0.0497707	0.0511608	0.051637	0.0511812	0.0509097	0.0519505	0.0525347	0.0520914	0.0515541	0.0526503	0.0536049	0.0529797	0.0525245	0.0533921	0.0546369	0.0543483	0.0537606	0.054157	0.0555273	0.0558471	0.0554879	0.0554777	0.0565622	0.0571514	0.0569898	0.0567967	0.0579658	0.058268	0.0580101	0.0579848	0.0590401	0.0595843	0.0594585	0.0593262	0.0602579	0.0609841	0.0609484	0.0608904	0.0615976	0.0623831	0.0624453	0.0623136	0.0628283	0.0637336	0.0639476
448	T. sp. B	calibration	0.258546	0.258761	0.258811	0.258635	0.258737	0.258883	0.258697	0.258713	0.258824	0.258984	0.259242	0.259147	0.259005	0.259118	0.259277	0.259343	0.259308	0.259264	0.259419	0.259651	0.259793	0.259648	0.259664	0.259777	0.259832	0.26005	0.260379	0.260702	0.260876	0.26099	0.261206	0.261552	0.261667	0.261852	0.262218	0.262743	0.263214	0.263562	0.263846	0.264282	0.264714	0.265135	0.265584	0.26613	0.266808	0.267413	0.267603
449	T. sp. B	calibration	0.0802106	0.080537	0.0808993	0.0810812	0.0810776	0.0810986	0.081377	0.0817859	0.0819006	0.0817937	0.082068	0.0822158	0.0823349	0.0825673	0.0828007	0.0830178	0.0831403	0.083111	0.0833629	0.083749	0.084054	0.0840445	0.0843012	0.0846236	0.0846914	0.0848179	0.0851732	0.0856262	0.0858043	0.0859039	0.0861593	0.0866107	0.0867888	0.0870847	0.0875085	0.0878837	0.0881312	0.0882929	0.0885412	0.0892211	0.0898024	0.0901661	0.090413	0.0909924	0.0915136	0.0917854	0.0918357
450	T. sp. B	calibration	0.137469	0.137695	0.138425	0.138402	0.138287	0.138477	0.139102	0.139353	0.139294	0.139249	0.139726	0.139875	0.139711	0.139573	0.140203	0.140576	0.140551	0.140542	0.140932	0.141258	0.141265	0.141162	0.14169	0.142294	0.142289	0.142441	0.142842	0.143258	0.143227	0.143255	0.143643	0.14433	0.144467	0.144549	0.144877	0.145547	0.145876	0.146093	0.146443	0.147074	0.147566	0.147877	0.148144	0.148726	0.149264	0.149586	0.14973
451	T. sp. B	calibration	0.129615	0.130466	0.130673	0.129596	0.130075	0.131399	0.131723	0.131087	0.131243	0.132434	0.133182	0.132876	0.13285	0.133931	0.134142	0.13388	0.133863	0.134806	0.135575	0.135713	0.135551	0.13657	0.137305	0.137405	0.137137	0.137825	0.13856	0.138898	0.138946	0.139505	0.140208	0.140643	0.14083	0.141463	0.142326	0.1428	0.142892	0.143339	0.144328	0.145203	0.145599	0.146086	0.147164	0.147949	0.148266	0.148485	0.149314
452	T. sp. B	calibration	0.12426	0.124806	0.124832	0.124867	0.125433	0.126231	0.126672	0.126567	0.126887	0.127727	0.128184	0.128255	0.128572	0.129469	0.13001	0.130274	0.130564	0.131228	0.131686	0.132007	0.132383	0.133112	0.133532	0.133795	0.134256	0.134951	0.135437	0.13574	0.136303	0.136903	0.137433	0.137901	0.138565	0.139083	0.139516	0.140105	0.140773	0.141542	0.142301	0.142733	0.143462	0.144352	0.145077	0.145479	0.146048	0.146839	0.147531
453	T. sp. B	calibration	0.151627	0.152542	0.153204	0.152795	0.152991	0.153777	0.15444	0.154281	0.154374	0.155106	0.155985	0.155958	0.155935	0.156749	0.157738	0.158137	0.158153	0.158541	0.15941	0.159822	0.159621	0.160106	0.160878	0.161487	0.161661	0.162059	0.162818	0.163629	0.16385	0.164083	0.164715	0.165681	0.165899	0.166189	0.166847	0.167796	0.168165	0.168647	0.169567	0.170526	0.17109	0.171572	0.172342	0.17306	0.173578	0.174016	0.174686
454	T. sp. B	calibration	0.127978	0.128278	0.128046	0.127919	0.128511	0.129167	0.128994	0.128732	0.128937	0.129585	0.13005	0.129561	0.129349	0.130215	0.130371	0.130363	0.130459	0.130734	0.130948	0.131051	0.131157	0.131633	0.131913	0.131942	0.131929	0.132474	0.132822	0.132879	0.133189	0.133599	0.133903	0.134049	0.1344	0.134815	0.135157	0.135356	0.135829	0.136459	0.13706	0.137413	0.137688	0.138188	0.139002	0.139255	0.139531	0.140029	0.140579
455	T. sp. B	calibration	0.130573	0.131329	0.131068	0.130116	0.130302	0.131149	0.131343	0.130379	0.130298	0.131313	0.131537	0.131029	0.130798	0.131426	0.13163	0.131269	0.130965	0.131597	0.132073	0.131852	0.131231	0.131738	0.13223	0.132294	0.131975	0.132311	0.132718	0.132798	0.132442	0.132832	0.13339	0.133528	0.13348	0.133635	0.134046	0.134529	0.134598	0.134907	0.135621	0.136061	0.136206	0.136404	0.136947	0.137458	0.137696	0.137872	0.13848
456	T. sp. B	calibration	0.0953262	0.0958697	0.0956271	0.095092	0.0956646	0.0965453	0.0963791	0.0958612	0.0960825	0.097005	0.0973803	0.0966343	0.0962429	0.0971881	0.0977317	0.0975234	0.0972748	0.0980826	0.0984093	0.098239	0.0980135	0.0986323	0.0990792	0.0991693	0.0991274	0.0997759	0.100126	0.100012	0.100072	0.100454	0.100945	0.101272	0.101158	0.101421	0.101952	0.102228	0.102364	0.102741	0.103389	0.103815	0.103968	0.104274	0.10502	0.105392	0.105537	0.105797	0.106561
457	T. sp. B	calibration	0.0689383	0.06962	0.0692591	0.0687711	0.0695388	0.0705206	0.0701701	0.0698328	0.0703143	0.0712866	0.0713044	0.0710718	0.0713454	0.0723157	0.0725255	0.0725422	0.0728302	0.0736369	0.0737841	0.0738017	0.0741674	0.0749941	0.0752188	0.0751239	0.0753591	0.076106	0.0765533	0.0766133	0.0768816	0.0774868	0.0779896	0.0781483	0.0784859	0.0789735	0.0794402	0.0796924	0.0799748	0.0805862	0.0814473	0.0819547	0.0823219	0.082815	0.0835235	0.0837248	0.0840555	0.0847197	0.085495
458	T. sp. B	calibration	0.0917743	0.0924963	0.0918767	0.0914806	0.0923492	0.0933256	0.0928864	0.0927412	0.0933942	0.0943815	0.0943501	0.0940542	0.0942428	0.0950777	0.0950138	0.0950614	0.0956074	0.0965254	0.0965819	0.0964501	0.0967318	0.0975988	0.0977106	0.0975831	0.0980868	0.0988264	0.0990789	0.0989444	0.099252	0.0999831	0.100515	0.100538	0.10078	0.101335	0.101897	0.102069	0.102428	0.103174	0.104065	0.104286	0.104568	0.105181	0.106033	0.106173	0.106334	0.106904	0.107849
459	T. sp. B	calibration	0.163917	0.164807	0.165082	0.164329	0.164546	0.165385	0.165675	0.165068	0.165224	0.166373	0.167093	0.166675	0.166551	0.167652	0.168035	0.167948	0.167947	0.168636	0.16924	0.169382	0.169246	0.16984	0.170515	0.170786	0.170551	0.171174	0.171862	0.172147	0.171992	0.17244	0.17308	0.173444	0.173628	0.17403	0.174619	0.175125	0.175237	0.175686	0.176586	0.177058	0.17716	0.1775	0.178464	0.178919	0.179141	0.179482	0.180257
460	T. sp. B	calibration	0.197873	0.198021	0.197403	0.196619	0.197023	0.197734	0.197349	0.196819	0.196837	0.197242	0.197009	0.196525	0.19647	0.197066	0.19704	0.19679	0.196678	0.196957	0.197037	0.196834	0.196507	0.196496	0.19647	0.196373	0.196294	0.196631	0.19671	0.196469	0.196431	0.196742	0.196944	0.196797	0.196866	0.197178	0.197508	0.197568	0.197609	0.197992	0.198665	0.198983	0.199493	0.200115	0.200585	0.200618	0.200685	0.201004	0.201511
461	T. sp. B	calibration	0.146715	0.147467	0.147151	0.14664	0.14721	0.148197	0.148343	0.147725	0.147836	0.148763	0.14902	0.148436	0.148382	0.149553	0.149672	0.14942	0.149482	0.150365	0.150851	0.150834	0.150674	0.151267	0.151774	0.151868	0.151627	0.152159	0.152784	0.153083	0.152998	0.153554	0.1542	0.154407	0.154434	0.154844	0.155449	0.155748	0.155934	0.15648	0.157362	0.157836	0.158115	0.158573	0.159412	0.159986	0.160191	0.160377	0.161162
462	T. sp. B	calibration	0.113445	0.113803	0.113449	0.113233	0.114072	0.115065	0.114954	0.114809	0.115195	0.115993	0.116404	0.116344	0.116591	0.117513	0.117704	0.117846	0.118244	0.118895	0.119122	0.119253	0.119616	0.120369	0.120779	0.121003	0.121404	0.12185	0.122261	0.122609	0.12293	0.123708	0.124308	0.124372	0.124718	0.125417	0.126068	0.126181	0.126594	0.127317	0.128107	0.128491	0.129021	0.129705	0.130351	0.130631	0.130984	0.131568	0.132267
463	T. sp. B	calibration	0.174534	0.174587	0.174604	0.174174	0.174239	0.174506	0.174337	0.173923	0.173739	0.173972	0.17446	0.17403	0.173501	0.173678	0.174033	0.173808	0.173306	0.173363	0.173591	0.1736	0.173359	0.173416	0.173649	0.17373	0.173441	0.173387	0.173503	0.173541	0.173164	0.173157	0.173369	0.173516	0.173443	0.173479	0.173688	0.17396	0.173963	0.17408	0.174467	0.174871	0.175016	0.175086	0.175321	0.17561	0.17566	0.175559	0.175676
464	T. sp. B	calibration	0.141647	0.141802	0.141769	0.141392	0.141828	0.14245	0.142242	0.142133	0.142156	0.142347	0.142789	0.142537	0.142431	0.143037	0.142888	0.142845	0.143091	0.143398	0.143606	0.143642	0.143634	0.144042	0.144058	0.143871	0.143912	0.144171	0.144488	0.144743	0.144877	0.145184	0.145412	0.145446	0.145802	0.146128	0.146271	0.146252	0.146571	0.147074	0.147555	0.147833	0.148041	0.148375	0.148898	0.149095	0.149288	0.149652	0.150175
465	T. sp. B	calibration	0.115323	0.116204	0.115955	0.1146	0.115004	0.116183	0.116043	0.115314	0.115327	0.116121	0.116329	0.115713	0.115417	0.116149	0.116451	0.116216	0.116022	0.116667	0.117034	0.1168	0.116291	0.116728	0.117132	0.117154	0.116866	0.117316	0.117713	0.117687	0.117364	0.117723	0.11829	0.118511	0.1183	0.118503	0.11898	0.119144	0.119065	0.119225	0.119778	0.120384	0.120366	0.120345	0.120954	0.121297	0.121329	0.121342	0.121817
466	T. sp. B	calibration	0.102897	0.103058	0.103178	0.10286	0.103073	0.103436	0.103257	0.103144	0.103238	0.103499	0.103734	0.103698	0.103799	0.104247	0.104267	0.104091	0.104066	0.104508	0.104857	0.104764	0.104446	0.104996	0.105394	0.10548	0.105428	0.105588	0.105798	0.105946	0.105999	0.106339	0.10665	0.106726	0.106965	0.107242	0.107516	0.107774	0.107954	0.108201	0.108608	0.109188	0.109311	0.109476	0.110179	0.110514	0.110796	0.111132	0.111442
467	T. sp. B	calibration	0.104214	0.104168	0.10316	0.103641	0.104737	0.105072	0.103775	0.104107	0.104983	0.105357	0.104611	0.10475	0.105537	0.106138	0.105479	0.105325	0.105963	0.106711	0.10659	0.106234	0.106355	0.107569	0.107542	0.107001	0.107295	0.107815	0.107864	0.107704	0.108389	0.10902	0.109086	0.108677	0.109136	0.109897	0.110303	0.109889	0.110025	0.110751	0.111547	0.1113	0.111385	0.111962	0.112678	0.112634	0.112784	0.113346	0.113875
468	T. sp. B	calibration	0.239363	0.239373	0.23861	0.238703	0.239036	0.239098	0.238617	0.238551	0.238886	0.239218	0.238838	0.238536	0.238623	0.238985	0.238639	0.238334	0.23835	0.238628	0.238833	0.238696	0.238393	0.238827	0.23894	0.238725	0.238532	0.238698	0.238773	0.238691	0.238758	0.238973	0.239087	0.23901	0.239179	0.239356	0.239392	0.239252	0.239408	0.239713	0.24003	0.240334	0.240461	0.240676	0.241174	0.241391	0.241573	0.241802	0.241994
469	T. sp. B	calibration	0.112113	0.112562	0.112315	0.111883	0.112427	0.112986	0.112261	0.111965	0.112511	0.113363	0.113128	0.112968	0.113265	0.11386	0.113502	0.113375	0.113817	0.114559	0.114814	0.114527	0.114182	0.115023	0.115283	0.115041	0.11497	0.115601	0.115902	0.115762	0.11594	0.116494	0.116863	0.116753	0.116782	0.117298	0.117902	0.117951	0.117997	0.118417	0.119122	0.119419	0.119578	0.119996	0.120803	0.120891	0.12109	0.121617	0.122128
470	T. sp. B	calibration	0.191274	0.191046	0.190834	0.191013	0.191099	0.190911	0.190535	0.190833	0.191117	0.191033	0.190713	0.190851	0.191263	0.19148	0.190709	0.190596	0.191044	0.191024	0.191099	0.191104	0.191036	0.191316	0.19125	0.191042	0.191091	0.191317	0.19141	0.191441	0.1918	0.191956	0.191881	0.19177	0.192152	0.19245	0.192517	0.192482	0.192844	0.193193	0.193335	0.193501	0.193799	0.194162	0.19446	0.194556	0.194916	0.195388	0.195362
471	T. sp. B	calibration	0.0995811	0.0996272	0.099	0.0993499	0.100016	0.100258	0.0996478	0.0998336	0.100273	0.100452	0.100079	0.100233	0.100799	0.10128	0.100865	0.100736	0.101057	0.101385	0.101604	0.10163	0.101613	0.1021	0.102198	0.102081	0.102203	0.102681	0.102814	0.102669	0.102998	0.103466	0.103592	0.103304	0.103616	0.103996	0.104206	0.104218	0.104493	0.104946	0.10538	0.105514	0.105822	0.106305	0.106777	0.106838	0.107176	0.107759	0.107977
472	T. sp. B	calibration	0.194353	0.194026	0.193901	0.194133	0.194416	0.194469	0.194212	0.194629	0.194829	0.194599	0.194575	0.194695	0.194762	0.194631	0.194354	0.194543	0.194912	0.194748	0.194601	0.194713	0.194965	0.194702	0.194535	0.194704	0.195166	0.195223	0.195172	0.195232	0.195492	0.195446	0.195459	0.195777	0.195927	0.196069	0.196292	0.196632	0.196941	0.197227	0.197516	0.19783	0.198448	0.19905	0.199305	0.199535	0.199973	0.200475	0.200623
473	T. sp. B	calibration	0.0938551	0.0939734	0.0941446	0.0944282	0.0947439	0.0949445	0.0949963	0.0956428	0.0961608	0.0962991	0.0964175	0.0966034	0.0968454	0.0971301	0.0975486	0.0980267	0.0983556	0.0983354	0.0985463	0.0989781	0.0994539	0.0996384	0.100018	0.100463	0.100728	0.100961	0.101295	0.101696	0.101988	0.102132	0.102419	0.102971	0.103349	0.103678	0.104046	0.104513	0.105005	0.105409	0.10576	0.106304	0.106767	0.107224	0.107761	0.108088	0.10863	0.109265	0.109471
474	T. sp. B	calibration	0.14048	0.140496	0.14072	0.141176	0.141701	0.141876	0.14152	0.142263	0.143004	0.143208	0.143161	0.14355	0.143989	0.144073	0.144046	0.14446	0.145071	0.145255	0.145529	0.145943	0.146379	0.146537	0.14669	0.147006	0.147523	0.147913	0.148127	0.14839	0.149106	0.149422	0.149507	0.149687	0.15018	0.150626	0.150996	0.151426	0.151968	0.152555	0.15308	0.153378	0.154061	0.154786	0.155123	0.155399	0.156037	0.156831	0.157115
475	T. sp. B	calibration	0.179636	0.17981	0.179303	0.17938	0.179848	0.180146	0.179803	0.179799	0.180319	0.180862	0.180318	0.180333	0.180718	0.180958	0.180856	0.180697	0.180819	0.181409	0.181056	0.180784	0.181126	0.181377	0.181233	0.180953	0.180959	0.181448	0.181581	0.181391	0.181686	0.181978	0.182196	0.182343	0.182377	0.182692	0.183002	0.182848	0.183123	0.18363	0.184048	0.18404	0.184169	0.184538	0.185015	0.185121	0.185314	0.185715	0.186139
476	T. sp. B	calibration	0.342952	0.342663	0.342447	0.342277	0.342	0.341781	0.341823	0.341854	0.34175	0.341514	0.341266	0.340847	0.340634	0.340798	0.34061	0.340289	0.339927	0.339546	0.339126	0.338917	0.338907	0.338615	0.338327	0.338152	0.338106	0.338038	0.337805	0.337565	0.337714	0.337782	0.337799	0.337844	0.337875	0.337869	0.337871	0.337961	0.338185	0.338327	0.338333	0.338399	0.338591	0.338762	0.338807	0.339091	0.339389	0.339583	0.339677
477	T. sp. B	calibration	0.17748	0.177994	0.177728	0.177555	0.177928	0.178347	0.178149	0.17805	0.178485	0.179144	0.178997	0.178793	0.179087	0.179875	0.179683	0.17943	0.179561	0.180102	0.180006	0.179869	0.18008	0.180385	0.180454	0.180287	0.18013	0.180774	0.181091	0.180918	0.181025	0.181488	0.181925	0.182052	0.182007	0.182473	0.183063	0.18303	0.183253	0.183621	0.183959	0.184145	0.184405	0.184765	0.185165	0.185505	0.185729	0.185976	0.186502
478	T. sp. B	calibration	0.362021	0.362328	0.362896	0.362081	0.361661	0.361869	0.362225	0.361675	0.36137	0.361711	0.362127	0.36156	0.360847	0.360873	0.361469	0.361251	0.360497	0.360379	0.360526	0.360383	0.359901	0.359878	0.36008	0.36005	0.359546	0.35966	0.360027	0.360132	0.359466	0.359402	0.359958	0.360638	0.360345	0.360135	0.360399	0.361042	0.360965	0.360921	0.361328	0.361882	0.362117	0.362229	0.362566	0.363258	0.363615	0.363657	0.363983
479	T. sp. B	calibration	0.213012	0.212843	0.212672	0.212992	0.212878	0.212592	0.212716	0.212979	0.213042	0.2129	0.212899	0.213117	0.213242	0.213095	0.213166	0.213147	0.212967	0.212724	0.212665	0.212789	0.212953	0.212848	0.212618	0.212556	0.21283	0.212852	0.212889	0.213039	0.213207	0.213267	0.213382	0.213632	0.213741	0.213906	0.214087	0.214187	0.214604	0.21495	0.215069	0.21522	0.215686	0.216128	0.216229	0.216496	0.216973	0.217453	0.217585
480	T. sp. B	calibration	0.228235	0.228222	0.22775	0.227529	0.227849	0.22818	0.227897	0.2278	0.228143	0.228518	0.227902	0.227609	0.227754	0.228029	0.227761	0.227375	0.227315	0.227842	0.227487	0.227203	0.227469	0.227536	0.227316	0.227089	0.22718	0.227517	0.227544	0.227262	0.227178	0.227494	0.227738	0.227644	0.22774	0.228153	0.228484	0.228237	0.228362	0.228781	0.22922	0.229273	0.229453	0.229796	0.230148	0.230151	0.230258	0.23067	0.231307
481	T. sp. B	calibration	0.200254	0.200079	0.200018	0.200129	0.200174	0.200144	0.200103	0.199943	0.199966	0.200123	0.199976	0.199976	0.19987	0.199564	0.199949	0.199941	0.199622	0.199688	0.199878	0.199898	0.199655	0.199352	0.199404	0.199656	0.199786	0.199699	0.199669	0.199738	0.199728	0.199664	0.199828	0.200264	0.200315	0.200308	0.20044	0.200779	0.200927	0.201001	0.201139	0.201429	0.201636	0.201867	0.202235	0.202472	0.202754	0.203025	0.203064
482	T. sp. B	calibration	0.177918	0.177589	0.177787	0.177815	0.177595	0.17736	0.177413	0.177602	0.177533	0.17729	0.177463	0.177676	0.177572	0.177108	0.177111	0.177277	0.177297	0.176952	0.176835	0.17706	0.177365	0.176953	0.176872	0.177098	0.177241	0.176894	0.176794	0.177019	0.177024	0.176784	0.176775	0.177196	0.17733	0.177338	0.177405	0.17769	0.177982	0.178024	0.177927	0.178325	0.178901	0.179265	0.179217	0.179397	0.179697	0.179928	0.17989
483	T. sp. B	calibration	0.108865	0.108961	0.108934	0.108679	0.108916	0.10925	0.109063	0.109085	0.109225	0.109368	0.10943	0.10921	0.109122	0.109425	0.109567	0.109475	0.109336	0.109448	0.109562	0.109591	0.10958	0.109773	0.109964	0.109925	0.109627	0.109911	0.110249	0.110357	0.110248	0.110124	0.110257	0.110638	0.110504	0.110563	0.110881	0.1112	0.11134	0.111431	0.111622	0.112062	0.112225	0.112331	0.112677	0.112939	0.113232	0.113467	0.113428
484	T. sp. B	validation	0.0963654	0.0963793	0.0962685	0.0968217	0.0972508	0.0972712	0.0970113	0.0977906	0.0983719	0.0983443	0.0983629	0.0988111	0.0994496	0.099889	0.0997185	0.0999027	0.100359	0.100484	0.100962	0.101268	0.101309	0.101947	0.10238	0.102632	0.102919	0.103119	0.103272	0.103557	0.104232	0.104597	0.104809	0.10514	0.10577	0.106184	0.106379	0.106642	0.107367	0.107954	0.108254	0.108893	0.109445	0.110039	0.110804	0.111236	0.111811	0.112501	0.112875
485	T. sp. B	validation	0.112298	0.112236	0.11221	0.112225	0.112503	0.112708	0.11249	0.112619	0.113201	0.113811	0.11356	0.113664	0.114115	0.114557	0.114438	0.114436	0.114633	0.1148	0.11536	0.115512	0.115169	0.115633	0.115942	0.116005	0.116048	0.116438	0.116876	0.117193	0.117382	0.11769	0.118021	0.11826	0.118409	0.118707	0.119109	0.119448	0.119831	0.12019	0.120592	0.121337	0.121874	0.122346	0.122949	0.123252	0.12359	0.124033	0.124416
486	T. sp. B	validation	0.118441	0.117824	0.117192	0.118604	0.119656	0.11962	0.11883	0.119707	0.120637	0.120748	0.120295	0.121018	0.122184	0.122705	0.122048	0.122248	0.123242	0.123763	0.123631	0.123778	0.124555	0.125199	0.125179	0.125337	0.126462	0.12699	0.126867	0.126799	0.127984	0.128647	0.128723	0.128711	0.129714	0.130453	0.130644	0.130626	0.131475	0.132316	0.132682	0.132954	0.133443	0.134131	0.134814	0.134974	0.135631	0.136694	0.137181
487	T. sp. B	validation	0.206451	0.205924	0.205875	0.206567	0.20688	0.206704	0.206449	0.207013	0.20735	0.207116	0.20687	0.207357	0.20781	0.207595	0.207421	0.207833	0.208395	0.208227	0.208037	0.208321	0.208947	0.208813	0.208595	0.208819	0.209621	0.209589	0.209493	0.209727	0.210226	0.210466	0.210575	0.210793	0.211331	0.211658	0.211835	0.212195	0.212766	0.213212	0.213438	0.213712	0.214408	0.215134	0.215459	0.215714	0.216256	0.216877	0.216964
488	T. sp. B	validation	0.19278	0.192953	0.193118	0.193233	0.193632	0.194089	0.194269	0.194512	0.19473	0.194822	0.194715	0.194871	0.19511	0.195255	0.195585	0.195921	0.19615	0.196241	0.196631	0.196807	0.196629	0.196722	0.197007	0.197335	0.197569	0.197796	0.198173	0.19858	0.198672	0.198858	0.199254	0.199776	0.19998	0.20025	0.200704	0.201269	0.201501	0.201841	0.202457	0.203002	0.203366	0.203733	0.204288	0.204824	0.205477	0.206114	0.206425
489	T. sp. B	validation	0.114137	0.113782	0.113656	0.11445	0.114827	0.114755	0.114745	0.115365	0.115765	0.115694	0.115646	0.116212	0.11658	0.116229	0.11639	0.117052	0.117719	0.117726	0.11773	0.118037	0.118499	0.118282	0.118244	0.11871	0.119562	0.119579	0.119642	0.120066	0.120556	0.120693	0.120701	0.120885	0.121439	0.121813	0.121998	0.122276	0.122962	0.12349	0.123654	0.12385	0.124602	0.125316	0.125414	0.125715	0.126327	0.126906	0.126848
490	T. sp. B	validation	0.0696471	0.0702885	0.0706735	0.0704776	0.0707665	0.0714811	0.0720671	0.0718348	0.0719979	0.0727032	0.0728486	0.0729764	0.0733089	0.0738632	0.0742773	0.074536	0.0747609	0.0751391	0.0756949	0.0759902	0.0760061	0.0764874	0.0769514	0.0772827	0.0775232	0.0778652	0.0784238	0.0789975	0.0791491	0.0794259	0.0799896	0.0806635	0.0805508	0.0809561	0.0817892	0.0823234	0.0826219	0.083004	0.0835993	0.0842352	0.0848098	0.0852366	0.0855515	0.0862138	0.0868192	0.0872571	0.0876764
491	T. sp. B	validation	0.2209	0.220761	0.220743	0.220855	0.220924	0.22093	0.220928	0.221007	0.221151	0.22131	0.221414	0.221413	0.221419	0.221476	0.22131	0.221095	0.221027	0.221262	0.221433	0.22155	0.221636	0.221654	0.221595	0.221688	0.222067	0.222124	0.222144	0.222295	0.22258	0.222613	0.222719	0.223113	0.2234	0.223599	0.223848	0.224282	0.224449	0.224603	0.224906	0.225289	0.225834	0.22633	0.226627	0.22713	0.227641	0.22799	0.228081
492	T. sp. B	validation	0.10819	0.10826	0.108831	0.109239	0.109325	0.10929	0.109486	0.110148	0.110441	0.110316	0.110613	0.111095	0.111297	0.11113	0.111795	0.112375	0.112543	0.112423	0.112862	0.113408	0.113689	0.113692	0.113921	0.114427	0.114995	0.114962	0.115183	0.115753	0.11605	0.116197	0.116579	0.117297	0.117631	0.117891	0.118231	0.11871	0.119239	0.119681	0.120099	0.120839	0.121504	0.122002	0.122392	0.122935	0.123569	0.124095	0.12426
493	T. sp. B	validation	0.188089	0.187822	0.187425	0.188372	0.188488	0.188214	0.188722	0.189426	0.189647	0.189377	0.189329	0.189856	0.190433	0.190589	0.190577	0.191074	0.191751	0.191776	0.191431	0.191661	0.192546	0.192662	0.192631	0.192807	0.193346	0.193857	0.193994	0.194057	0.194847	0.195143	0.195174	0.19542	0.196368	0.196838	0.196862	0.197077	0.197708	0.198334	0.198738	0.199088	0.199631	0.200166	0.200465	0.200711	0.201313	0.202087	0.202423
494	T. sp. B	validation	0.134014	0.134059	0.133804	0.133627	0.133808	0.134261	0.134703	0.134764	0.134874	0.135088	0.135016	0.135246	0.135506	0.135552	0.135822	0.136043	0.136215	0.136466	0.136495	0.136619	0.136978	0.137324	0.137523	0.137603	0.137687	0.138035	0.138212	0.138246	0.138585	0.138996	0.139273	0.139392	0.139775	0.140228	0.140546	0.140597	0.140828	0.141287	0.141837	0.142156	0.142466	0.142895	0.143422	0.143531	0.143777	0.144255	0.144659
495	T. sp. B	validation	0.135211	0.13513	0.135384	0.135292	0.134728	0.134472	0.135277	0.135748	0.135487	0.134897	0.135112	0.13543	0.135427	0.135093	0.135479	0.13571	0.135636	0.13555	0.135609	0.135813	0.136006	0.135789	0.135899	0.136216	0.13636	0.13605	0.135904	0.136156	0.136616	0.136451	0.136281	0.136632	0.13713	0.137129	0.13693	0.137202	0.137447	0.137599	0.137723	0.138012	0.138515	0.138894	0.138913	0.139174	0.139527	0.139776	0.139743
496	T. sp. B	validation	0.0514823	0.050517	0.0489561	0.0504626	0.0514552	0.0511723	0.0502114	0.0505152	0.0514378	0.0518072	0.0502096	0.0505705	0.0515173	0.0513853	0.0512497	0.0515552	0.0521097	0.0523351	0.0518451	0.0518752	0.0527566	0.0531126	0.0526423	0.0524391	0.0534484	0.0537383	0.0535241	0.0533331	0.0538293	0.054319	0.0542097	0.053618	0.0544206	0.0549954	0.0549462	0.0546255	0.055251	0.0558817	0.0559742	0.0558302	0.0561286	0.0567621	0.057285	0.0568994	0.0571569	0.0579702	0.0579542
497	T. sp. B	validation	0.115715	0.11516	0.11418	0.115259	0.115559	0.115342	0.115699	0.115515	0.115726	0.116262	0.115902	0.115824	0.115972	0.116133	0.116505	0.116774	0.116873	0.116897	0.116986	0.117192	0.117485	0.117738	0.11784	0.117966	0.118272	0.118338	0.118545	0.118883	0.118978	0.119286	0.119479	0.119428	0.119918	0.120194	0.120327	0.120722	0.12111	0.121443	0.121747	0.12212	0.122395	0.122688	0.123124	0.123534	0.123958	0.124281	0.124306
498	T. sp. B	validation	0.223563	0.222712	0.220849	0.221928	0.222774	0.22254	0.221566	0.221769	0.222632	0.223063	0.221654	0.221544	0.221999	0.221889	0.221593	0.221521	0.221847	0.22242	0.221641	0.221294	0.222126	0.222627	0.221986	0.221534	0.222528	0.222425	0.22212	0.222079	0.222237	0.222714	0.222731	0.222141	0.222798	0.223381	0.223443	0.223107	0.223424	0.223981	0.224316	0.224087	0.224511	0.225191	0.225436	0.225334	0.225654	0.226285	0.226428
499	T. sp. B	validation	0.0421268	0.0419082	0.0416521	0.0418945	0.0423365	0.0424609	0.0419723	0.0423139	0.0426408	0.0425779	0.0424249	0.0425319	0.0427549	0.0428508	0.0426187	0.0426012	0.0428578	0.0431197	0.0429253	0.0428644	0.0431841	0.0433948	0.0433519	0.0433415	0.0436388	0.0437814	0.0436656	0.0435002	0.0437281	0.0440037	0.0441513	0.0441694	0.0444083	0.0446384	0.0447688	0.0448042	0.0449136	0.0452056	0.045613	0.0458307	0.0462836	0.0467688	0.0470044	0.047103	0.0474122	0.0478676	0.048065
500	T. sp. B	validation	0.142246	0.142073	0.141513	0.141846	0.141942	0.141783	0.141736	0.14195	0.142063	0.141954	0.141796	0.141915	0.142002	0.141856	0.142043	0.142104	0.142113	0.142367	0.142234	0.142143	0.142246	0.142037	0.141906	0.141966	0.142192	0.142358	0.142297	0.142154	0.142329	0.142571	0.142665	0.142594	0.142825	0.142967	0.142984	0.14302	0.143181	0.143382	0.1436	0.143936	0.144305	0.14462	0.144823	0.144939	0.145212	0.145562	0.145663
501	T. sp. B	validation	0.277988	0.277382	0.27666	0.277284	0.277615	0.277427	0.277137	0.277649	0.277954	0.277704	0.277402	0.277419	0.277616	0.277745	0.277595	0.277723	0.278035	0.278077	0.277828	0.277816	0.278129	0.278045	0.277861	0.277911	0.278349	0.278463	0.278299	0.278213	0.278737	0.278923	0.278879	0.27892	0.279385	0.279693	0.279787	0.279896	0.280307	0.280721	0.281026	0.281456	0.282054	0.28259	0.28286	0.283077	0.283502	0.283998	0.284136
502	T. sp. B	validation	0.208	0.208511	0.20853	0.208843	0.209169	0.209411	0.209548	0.209665	0.210099	0.210719	0.210901	0.211359	0.211834	0.212075	0.212532	0.212685	0.212744	0.213243	0.21358	0.213947	0.214429	0.214792	0.215014	0.21522	0.215531	0.215786	0.216118	0.216496	0.216748	0.217232	0.217828	0.2183	0.218277	0.218614	0.219215	0.219568	0.219854	0.22026	0.220785	0.221151	0.221694	0.222231	0.222567	0.223094	0.223447	0.223684	0.224171
503	T. sp. B	validation	0.194144	0.194225	0.193846	0.194361	0.194998	0.195307	0.195178	0.195827	0.196468	0.196648	0.196435	0.196926	0.197756	0.198303	0.198167	0.198357	0.198946	0.199413	0.199253	0.199345	0.199993	0.200326	0.200313	0.200461	0.201219	0.201935	0.20213	0.202055	0.202559	0.20319	0.203608	0.203756	0.204244	0.204806	0.205082	0.204856	0.205373	0.206079	0.206507	0.206552	0.20703	0.207731	0.208208	0.208358	0.208622	0.209137	0.209735
504	T. sp. B	validation	0.156191	0.156202	0.156211	0.157072	0.157449	0.157313	0.157224	0.157961	0.15884	0.159316	0.159147	0.159628	0.160402	0.160871	0.160835	0.161213	0.161915	0.162285	0.162286	0.162637	0.163445	0.163685	0.163795	0.164222	0.165164	0.165679	0.165809	0.165862	0.16631	0.166967	0.167507	0.167805	0.168286	0.168861	0.169255	0.169262	0.16997	0.170723	0.17114	0.17146	0.172204	0.17296	0.173254	0.17349	0.173869	0.174409	0.174967
505	T. sp. B	validation	0.0871203	0.0872613	0.0876783	0.0875936	0.0874818	0.0875709	0.0879187	0.0881736	0.0880917	0.0879989	0.0887711	0.0890703	0.0889643	0.088852	0.0891052	0.0894584	0.0896287	0.089457	0.0899966	0.0905029	0.0905392	0.0904836	0.090708	0.091184	0.0916489	0.0914938	0.0915234	0.0919811	0.0925293	0.0927302	0.0927808	0.092976	0.0935827	0.0937747	0.0937536	0.0941509	0.0947003	0.0951201	0.0954476	0.0961765	0.0968462	0.097307	0.0975752	0.0979131	0.0984166	0.0989431	0.0991819
506	T. sp. B	validation	0.139134	0.139905	0.139864	0.138785	0.138905	0.139701	0.139741	0.138951	0.138912	0.139794	0.140172	0.139491	0.138959	0.139471	0.139881	0.139575	0.139162	0.139762	0.140164	0.14008	0.139736	0.139998	0.140438	0.140576	0.140218	0.140552	0.14079	0.14068	0.140548	0.14084	0.141232	0.141398	0.141359	0.14155	0.141943	0.142261	0.142247	0.142337	0.142746	0.143302	0.143445	0.143512	0.143921	0.144337	0.144443	0.144466	0.14499
507	T. sp. B	validation	0.163927	0.164273	0.163166	0.162512	0.16312	0.163799	0.16304	0.162402	0.162828	0.163843	0.163577	0.162808	0.162827	0.163966	0.163407	0.162872	0.163057	0.163849	0.163592	0.163062	0.162995	0.163611	0.16379	0.163468	0.163105	0.163812	0.164144	0.163805	0.163634	0.163987	0.164221	0.163959	0.163943	0.164408	0.1649	0.164771	0.164719	0.165175	0.165951	0.166038	0.166148	0.166575	0.16727	0.167338	0.167289	0.167537	0.168276
508	T. sp. B	validation	0.0990563	0.0989829	0.0995578	0.0999906	0.0997979	0.0994454	0.0996596	0.100319	0.100262	0.0996249	0.0999525	0.100309	0.100217	0.0997259	0.100116	0.10065	0.100815	0.100409	0.100771	0.101193	0.101186	0.10097	0.101193	0.101669	0.101937	0.101643	0.101642	0.102075	0.102383	0.102069	0.101988	0.10264	0.103027	0.103075	0.103151	0.103714	0.104034	0.104146	0.104259	0.104698	0.105368	0.105803	0.105748	0.106186	0.106853	0.107286	0.106987
509	T. sp. B	validation	0.139399	0.139371	0.139071	0.139374	0.139611	0.139546	0.139247	0.139572	0.139882	0.139855	0.139627	0.139739	0.139917	0.139874	0.139852	0.139891	0.140022	0.14024	0.140306	0.140364	0.140465	0.140421	0.140509	0.140747	0.141018	0.140996	0.141102	0.141382	0.141516	0.14143	0.141509	0.141917	0.142033	0.142236	0.142558	0.142855	0.142927	0.143145	0.143623	0.144025	0.144655	0.145238	0.145491	0.145714	0.146126	0.146584	0.146687
510	T. sp. B	validation	0.0550772	0.0554048	0.0551684	0.0548226	0.0551416	0.0555237	0.0551169	0.054868	0.055278	0.0559394	0.0555632	0.0552248	0.0553688	0.0559273	0.0558013	0.0555401	0.0555591	0.056064	0.0561324	0.0559433	0.0558615	0.0563579	0.0566047	0.0565321	0.0563879	0.0566158	0.0569509	0.0570989	0.0568207	0.0569385	0.0572295	0.0573499	0.0571164	0.0573418	0.0578804	0.0581413	0.0580866	0.0581792	0.0585905	0.0590174	0.0593904	0.0597846	0.0602359	0.0604122	0.0605592	0.0607596	0.0609416
511	T. sp. B	validation	0.0960655	0.0971886	0.0975223	0.0966866	0.0971686	0.0985314	0.0992337	0.0984504	0.098357	0.0994107	0.100032	0.0998982	0.0999078	0.100751	0.101777	0.101775	0.10145	0.102373	0.103144	0.103165	0.102794	0.103793	0.104739	0.104975	0.104509	0.105093	0.105893	0.106313	0.106147	0.106711	0.107579	0.108134	0.108089	0.108583	0.109497	0.110106	0.110209	0.110545	0.111412	0.112393	0.112777	0.113086	0.113937	0.114812	0.115128	0.11518	0.115875
512	T. sp. B	validation	0.2002	0.200243	0.200228	0.201198	0.201749	0.201853	0.202006	0.202523	0.203104	0.203499	0.203573	0.204125	0.204768	0.205061	0.205169	0.205726	0.206479	0.206745	0.206958	0.207391	0.208063	0.208662	0.208873	0.209109	0.2098	0.210344	0.21062	0.210835	0.211431	0.212174	0.212572	0.212592	0.213509	0.214259	0.214613	0.214827	0.215578	0.216164	0.216361	0.216798	0.217346	0.217921	0.218449	0.218901	0.219484	0.220155	0.220676
513	T. sp. B	validation	0.216967	0.217584	0.218478	0.21896	0.219163	0.219562	0.220529	0.221091	0.221367	0.221692	0.222525	0.223226	0.2236	0.223798	0.224656	0.225346	0.225794	0.226356	0.227047	0.227764	0.228393	0.228818	0.229477	0.230295	0.231014	0.231336	0.231799	0.232556	0.233361	0.233831	0.234424	0.235399	0.236145	0.236643	0.237135	0.23793	0.238671	0.239178	0.239576	0.240394	0.241098	0.241617	0.242102	0.243047	0.243803	0.244277	0.244841
514	T. sp. B	validation	0.280375	0.280485	0.280509	0.281238	0.282087	0.28274	0.283072	0.28343	0.284058	0.284822	0.285213	0.285643	0.286214	0.286886	0.28741	0.287895	0.288434	0.289081	0.289719	0.290298	0.290917	0.291965	0.292563	0.2929	0.293453	0.294375	0.294923	0.295138	0.295774	0.296526	0.297201	0.297757	0.298472	0.299346	0.300113	0.300484	0.301047	0.301741	0.302401	0.302805	0.303381	0.304068	0.304687	0.305181	0.305703	0.306305	0.30694
515	T. sp. B	validation	0.241972	0.242453	0.242726	0.242987	0.243528	0.244198	0.244656	0.244622	0.24477	0.24523	0.245499	0.24578	0.246188	0.246741	0.247252	0.247482	0.247645	0.248156	0.248741	0.249008	0.249071	0.249912	0.250451	0.250662	0.25086	0.251248	0.251757	0.252164	0.252174	0.252643	0.25328	0.253701	0.253837	0.254319	0.254968	0.255275	0.255547	0.255924	0.256426	0.256944	0.257051	0.25719	0.25782	0.25848	0.258774	0.258894	0.259459
516	T. sp. B	validation	0.196145	0.196494	0.196974	0.197307	0.197825	0.198462	0.198979	0.199025	0.199363	0.200024	0.200204	0.200571	0.201139	0.20176	0.202259	0.202569	0.202866	0.203415	0.203984	0.204218	0.204242	0.204996	0.205623	0.20597	0.20621	0.206984	0.207436	0.207572	0.208188	0.208819	0.209337	0.209755	0.210282	0.210948	0.21151	0.211696	0.212125	0.212654	0.213159	0.21366	0.214058	0.214535	0.215213	0.215691	0.216072	0.216463	0.216955
517	T. sp. B	validation	0.182331	0.182139	0.181987	0.182357	0.182831	0.182896	0.182324	0.182593	0.182992	0.183124	0.183099	0.18321	0.183356	0.183383	0.183198	0.183459	0.183987	0.184165	0.184133	0.184233	0.184547	0.184716	0.184698	0.184718	0.184966	0.18502	0.185052	0.185227	0.185658	0.185955	0.186048	0.186067	0.186492	0.18695	0.18725	0.187381	0.18797	0.188742	0.189378	0.189617	0.19027	0.191034	0.191423	0.191555	0.191978	0.192646	0.193031
518	T. sp. B	validation	0.127888	0.128182	0.128186	0.1275	0.127738	0.128433	0.128472	0.127903	0.127931	0.128632	0.128809	0.128369	0.128248	0.128933	0.128912	0.128741	0.12865	0.128688	0.129	0.129123	0.129001	0.129348	0.129715	0.129782	0.129502	0.129866	0.130191	0.130219	0.130161	0.130335	0.130506	0.130514	0.13066	0.130952	0.131217	0.131254	0.131349	0.131765	0.13239	0.132588	0.132859	0.133188	0.133458	0.133711	0.133857	0.134012	0.134415
519	T. sp. B	validation	0.171487	0.171587	0.170869	0.170595	0.171351	0.172049	0.17143	0.171246	0.171818	0.172681	0.172677	0.172126	0.172076	0.172941	0.172817	0.172669	0.172896	0.173461	0.173454	0.17338	0.173617	0.174085	0.174278	0.174284	0.174377	0.174689	0.174821	0.174798	0.175033	0.175513	0.17587	0.175934	0.176176	0.176696	0.177117	0.176993	0.177264	0.177777	0.178312	0.178723	0.179069	0.179549	0.180209	0.180296	0.180476	0.180988	0.181648
520	T. sp. B	validation	0.0984337	0.0983468	0.0983218	0.0989305	0.0991699	0.0990539	0.099075	0.100108	0.100784	0.100687	0.100579	0.10109	0.101722	0.10195	0.101938	0.102322	0.102942	0.103208	0.103221	0.103589	0.104356	0.10457	0.104569	0.104841	0.105636	0.105882	0.105863	0.105974	0.106604	0.107126	0.10743	0.107647	0.108273	0.108709	0.108887	0.109056	0.109655	0.110267	0.110644	0.110882	0.111713	0.112568	0.112815	0.113118	0.113696	0.114375	0.114701
521	T. sp. B	validation	0.0837447	0.0841288	0.0835153	0.0842146	0.0852577	0.0858272	0.0855385	0.0863156	0.0874064	0.0880448	0.0877045	0.0881393	0.0890277	0.0896877	0.0898295	0.0901639	0.0908908	0.0917963	0.0918933	0.0920973	0.0928922	0.0937596	0.0938273	0.0938645	0.0948032	0.0957601	0.096186	0.0963439	0.0971558	0.0979914	0.0985542	0.0988517	0.099463	0.100325	0.100978	0.100987	0.10164	0.102667	0.103564	0.1037	0.104432	0.105504	0.106265	0.106454	0.106896	0.107785	0.10874
522	T. sp. B	validation	0.0599727	0.0604918	0.0608105	0.0609277	0.0612668	0.0617913	0.0622626	0.0623878	0.0627651	0.0634818	0.0640291	0.0644434	0.0648462	0.065326	0.0658047	0.0661571	0.0665412	0.0672158	0.0677865	0.0681587	0.0684208	0.0688902	0.0694872	0.0699865	0.0702648	0.0708993	0.07154	0.0719425	0.0720317	0.0725341	0.0733159	0.0740321	0.0742053	0.0746992	0.075434	0.0759177	0.0762977	0.0768036	0.0774891	0.0781528	0.0787895	0.0793969	0.0799771	0.0805183	0.0810012	0.0815036	0.0821596
523	T. sp. B	validation	0.11412	0.114748	0.114553	0.114057	0.11457	0.11543	0.115426	0.114932	0.115206	0.116235	0.116614	0.116059	0.115953	0.117049	0.117131	0.117042	0.117281	0.118028	0.118428	0.118424	0.11831	0.118782	0.119159	0.119262	0.11923	0.119864	0.120364	0.120475	0.120521	0.121142	0.121757	0.121894	0.121898	0.122417	0.123081	0.123153	0.123252	0.123753	0.124585	0.125107	0.125284	0.125614	0.126429	0.126769	0.126931	0.127242	0.127954
524	T. sp. B	validation	0.0545694	0.0552821	0.05599	0.055322	0.0552977	0.056054	0.0568273	0.0561046	0.0557818	0.0565823	0.0577017	0.0571736	0.0566052	0.057406	0.0580225	0.0579572	0.0576427	0.0579875	0.0587938	0.0591687	0.0589473	0.0592385	0.0599401	0.0603301	0.0599273	0.0603087	0.0609882	0.0614106	0.0611188	0.0613219	0.061945	0.0625494	0.0624081	0.0624352	0.0628678	0.0635089	0.0636149	0.0637774	0.0643651	0.0652709	0.0655503	0.0656837	0.066298	0.0668504	0.0671315	0.0672952	0.0677406
525	T. sp. B	validation	0.120385	0.12113	0.121075	0.119894	0.120232	0.121364	0.121513	0.12088	0.120964	0.121922	0.122408	0.121804	0.121601	0.122703	0.122956	0.122559	0.122343	0.123257	0.123701	0.123544	0.123218	0.123768	0.124382	0.12448	0.12397	0.124588	0.125228	0.125366	0.125165	0.125827	0.126453	0.126342	0.126281	0.126615	0.127187	0.127578	0.127573	0.127964	0.128856	0.129266	0.129197	0.129361	0.130261	0.130734	0.13077	0.130838	0.131663
526	T. sp. B	validation	0.0484329	0.0484798	0.0477721	0.0476026	0.0482211	0.0485981	0.04771	0.0476001	0.0480939	0.04856	0.0480987	0.0480949	0.0485304	0.0489115	0.0482632	0.0479829	0.0482917	0.0486669	0.0486657	0.048372	0.0481919	0.0490059	0.0490397	0.0485873	0.0485002	0.0489242	0.0490969	0.0489444	0.0490353	0.0493225	0.0494659	0.0493257	0.0493934	0.0495971	0.0497594	0.0497209	0.049923	0.0503311	0.0507965	0.0510845	0.0513519	0.0517203	0.0521883	0.0522932	0.0524873	0.0528615	0.0531648
527	T. sp. B	validation	0.110526	0.110843	0.110101	0.109705	0.110357	0.110965	0.110223	0.10987	0.110484	0.111379	0.110702	0.11032	0.110843	0.11193	0.111341	0.110749	0.110946	0.111952	0.111979	0.111404	0.111065	0.112198	0.112287	0.111701	0.111614	0.112357	0.112607	0.112262	0.112363	0.113048	0.113427	0.113055	0.113022	0.113677	0.114348	0.114078	0.113992	0.114455	0.115244	0.115441	0.115538	0.11592	0.116675	0.116845	0.11691	0.117252	0.118046
528	T. sp. B	validation	0.116533	0.117038	0.116725	0.115668	0.115893	0.116643	0.116385	0.11572	0.115963	0.116907	0.116724	0.116005	0.115982	0.117059	0.116879	0.116113	0.115687	0.116437	0.11698	0.116492	0.115438	0.116262	0.116713	0.116398	0.115763	0.116234	0.116653	0.11657	0.116311	0.116648	0.117039	0.116976	0.116613	0.116706	0.117126	0.117307	0.117012	0.117157	0.117914	0.118273	0.118083	0.118074	0.118815	0.119168	0.119201	0.119228	0.119665
[truncated: 1,754 more columns]
